# Supplementary material for: A new metaphor-less simple algorithm based on Rao algorithms: a Fully Informed Search Algorithm (FISA)
Source: PeerJ Comput Sci. 2023 Aug 4;9:e1431. doi: 10.7717/peerj-cs.1431 (PMC10495973; doi:10.7717/peerj-cs.1431)
Supplement: Supplemental Information 1 [file peerj-cs-09-1431-s001.zip]

Archive with 13 entries (12 files):
- FISA - MATLAB Code/
- FISA - MATLAB Code/cGram_Schmidt.m
- FISA - MATLAB Code/Cost.m
- FISA - MATLAB Code/E_ScafferF6_M_D30.mat
- FISA - MATLAB Code/F8F2.m
- FISA - MATLAB Code/fEF8F2.m
- FISA - MATLAB Code/FISA.m
- FISA - MATLAB Code/Rao1.m
- FISA - MATLAB Code/Rao2.m
- FISA - MATLAB Code/Rao3.m
- FISA - MATLAB Code/rot_matrix.m
- FISA - MATLAB Code/ScafferF6.m
- FISA - MATLAB Code/w.m
