# Supplementary material for: A new metaphor-less simple algorithm based on Rao algorithms: a Fully Informed Search Algorithm (FISA)
Source: PeerJ Comput Sci. 2023 Aug 4;9:e1431. doi: 10.7717/peerj-cs.1431 (PMC10495973; doi:10.7717/peerj-cs.1431)
Supplement: Supplemental Information 1 [file peerj-cs-09-1431-s001.zip › FISA - MATLAB Code/cGram_Schmidt.m]

 function [q,r] = cGram_Schmidt (A)
% computes the QR factorization of $A$ via
% classical Gram Schmid 
% 
 [n,m] = size(A); 
 q = A;    
 for j=1:m
     for i=1:j-1 
         r(i,j) = q(:,j)'*q(:,i);
     end
     for i=1:j-1   
       q(:,j) = q(:,j) -  r(i,j)*q(:,i);
     end
     t =  norm(q(:,j),2 ) ;
     q(:,j) = q(:,j) / t ;
     r(j,j) = t  ;
 end 
