# Supplementary material for: A new metaphor-less simple algorithm based on Rao algorithms: a Fully Informed Search Algorithm (FISA)
Source: PeerJ Comput Sci. 2023 Aug 4;9:e1431. doi: 10.7717/peerj-cs.1431 (PMC10495973; doi:10.7717/peerj-cs.1431)
Supplement: Supplemental Information 1 [file peerj-cs-09-1431-s001.zip › FISA - MATLAB Code/Cost.m]

function z=Cost(x, func_no)     %%%%%%%%M, A, o,a, b, Abenchmark_func
 
  Di=length(x);
 [ps,D]=size(x);

% 
% % %%%%%%%%%CEC2005:
% % %%%Shifted Sphere Function
if func_no==1
k=[-39.3119000000000,58.8999000000000,-46.3224000000000,-74.6515000000000,-16.7997000000000,-80.5441000000000,-10.5935000000000,24.9694000000000,89.8384000000000,9.11190000000000,-10.7443000000000,-27.8558000000000,-12.5806000000000,7.59300000000000,74.8127000000000,68.4959000000000,-53.4293000000000,78.8544000000000,-68.5957000000000,63.7432000000000,31.3470000000000,-37.5016000000000,33.8929000000000,-88.8045000000000,-78.7719000000000,-66.4944000000000,44.1972000000000,18.3836000000000,26.5212000000000,84.4723000000000,39.1769000000000,-61.4863000000000,-25.6038000000000,-81.1829000000000,58.6958000000000,-30.8386000000000,-72.6725000000000,89.9257000000000,-15.1934000000000,-4.33370000000000,5.34300000000000,10.5603000000000,-77.7268000000000,52.0859000000000,40.3944000000000,88.3328000000000,-55.8306000000000,1.31810000000000,36.0250000000000,-69.9271000000000,-8.62790000000000,-56.8944000000000,85.1296000000000,17.6736000000000,6.15290000000000,-17.6957000000000,-58.9537000000000,30.3564000000000,15.9207000000000,-18.0082000000000,80.6411000000000,-42.3912000000000,76.2776000000000,-50.1652000000000,-73.5736000000000,28.3369000000000,-57.9905000000000,-22.7327000000000,52.0269000000000,39.2599000000000,10.8679000000000,77.8207000000000,66.0395000000000,-50.0667000000000,55.7063000000000,73.7141000000000,38.5296000000000,-56.7865000000000,-89.6477000000000,37.9576000000000,29.4720000000000,-35.4641000000000,-31.7868000000000,77.3235000000000,54.7906000000000,-48.2794000000000,74.2714000000000,72.6103000000000,62.9640000000000,-14.1446000000000,20.4923000000000,46.5897000000000,-83.6021000000000,-46.4809000000000,83.7373000000000,-79.6611000000000,24.3479000000000,-17.2303000000000,72.3404000000000,-36.4022000000000];
o=k(1:Di);
x=x-repmat(o,ps,1);
z=sum(x.^2,2);
end

% 	2.Shifted Schwefel's Problem 1.2 (f13)% % %   x=x-repmat(o,ps,1);%z=z+sum((x(:,1:i)-o(:,1:i)),2).^2;
 if func_no==2
k=[35.6267000000000,-82.9123000000000,-10.6423000000000,-83.5815000000000,83.1552000000000,47.0480000000000,-89.4359000000000,-27.4219000000000,76.1448000000000,-39.0595000000000,48.8857000000000,-3.98280000000000,-71.9243000000000,64.1947000000000,-47.7338000000000,-5.98960000000000,-26.2828000000000,-59.1811000000000,14.6028000000000,-85.4780000000000,-50.4901000000000,0.924000000000000,32.3978000000000,30.2388000000000,-85.0949000000000,60.1197000000000,-36.2183000000000,-8.58830000000000,-5.19710000000000,81.5531000000000,-23.4316000000000,-25.3505000000000,-41.2485000000000,8.80180000000000,-24.2222000000000,-87.9807000000000,78.0473000000000,-48.0528000000000,14.0177000000000,-36.6405000000000,12.2168000000000,18.1449000000000,-64.5647000000000,-84.8493000000000,-76.6088000000000,-1.70420000000000,-36.0761000000000,37.0336000000000,18.4431000000000,-64.3590000000000,-39.3692000000000,-17.7140000000000,30.1985000000000,-18.5483000000000,9.68660000000000,82.6009000000000,-45.5256000000000,5.14430000000000,74.2040000000000,66.8103000000000,-63.4704000000000,13.0329000000000,-5.68780000000000,29.5271000000000,-0.435300000000000,-26.1652000000000,-6.68470000000000,-80.2291000000000,-29.5815000000000,82.0422000000000,77.1770000000000,-11.2770000000000,32.0759000000000,-2.68580000000000,81.5096000000000,64.0770000000000,-26.1294000000000,-84.7820000000000,-62.8768000000000,-37.6355000000000,76.8916000000000,53.4170000000000,-25.3311000000000,-38.0702000000000,-84.1738000000000,-11.2246000000000,-83.4619000000000,-17.5508000000000,-36.5285000000000,89.5528000000000,25.8794000000000,68.6252000000000,55.7968000000000,-29.5975000000000,-58.0976000000000,65.7413000000000,-8.87030000000000,-5.32810000000000,74.0661000000000,4.03380000000000;];
o=k(1:Di);
% x(:,1:Di)=(x(:,1:Di)-o(:,1:Di));
x=x-repmat(o,ps,1);
  z=0;
for i=1:Di
z=z+sum((x(:,1:i)),2).^2;

end

end

% % % 	3.Shifted Rotated High Conditioned Elliptic Function
if func_no==3
k=[-32.2013000000000,64.9776000000000,-38.3000000000000,-23.2582000000000,-54.0088000000000,86.6286000000000,-6.30090000000000,-49.3644000000000,5.34990000000000,52.2418000000000,-13.3643000000000,73.1263000000000,-8.56910000000000,-20.4915000000000,-60.1487000000000,16.0884000000000,-78.3319000000000,70.0387000000000,-6.85210000000000,-64.7970000000000,65.4005000000000,-26.0233000000000,-33.8757000000000,51.5893000000000,27.6427000000000,-69.4485000000000,25.5123000000000,-59.0782000000000,-66.5481000000000,-51.2733000000000,-81.7760000000000,-71.6572000000000,37.0810000000000,-63.4248000000000,-64.7785000000000,31.5299000000000,18.5387000000000,9.83420000000000,-0.603700000000000,1.73460000000000,70.1605000000000,-82.0391000000000,-42.7368000000000,-83.5930000000000,-85.0255000000000,41.1773000000000,4.16490000000000,-13.4505000000000,-0.310000000000000,-38.7944000000000,71.2702000000000,65.5320000000000,8.77530000000000,-55.4691000000000,-20.6252000000000,22.2901000000000,13.6798000000000,65.6745000000000,75.8418000000000,27.8926000000000,-15.0616000000000,-17.3036000000000,57.9346000000000,-86.6326000000000,65.0596000000000,47.3884000000000,29.1660000000000,65.5435000000000,3.46430000000000,-39.8140000000000,18.2261000000000,77.0446000000000,62.1882000000000,-11.4000000000000,-10.6218000000000,70.1276000000000,-40.8673000000000,-24.4451000000000,52.1398000000000,-10.5136000000000,29.2399000000000,2.17050000000000,44.0863000000000,81.7943000000000,80.0466000000000,88.3266000000000,16.6098000000000,-50.2573000000000,-71.6993000000000,71.5368000000000,61.4273000000000,-3.67390000000000,77.9428000000000,-22.3294000000000,64.7634000000000,-74.2823000000000,14.1899000000000,37.8473000000000,-77.7129000000000,28.9959000000000;];
o=k(1:Di);
%%%%%%%%%%D=30
M=[0.101649572617649,0.289072035923176,-0.286765021380243,0.121865618984988,0.00556450860017092,-0.223031522320117,-0.194727801566838,-0.118711184357127,0.138209269766396,-0.0378285697535036,0.314550319543548,0.0448798340395962,0.125701159745846,0.211404553727814,-0.396494778335324,0.216799871857644,0.173443397815688,0.0520563323071446,-0.228655671627581,-0.172426368847681,-0.0187653498326652,-0.245097761966214,-0.0429095431234527,0.0852039239375786,-0.00280736755251563,-0.269434649254420,0.204261606401297,-0.0773085750070017,0.121108280661023,-0.0417119307910484;-0.0635668812873883,-0.0636653252640349,-0.0986125954624161,-0.100143645855816,-0.144933491412750,-0.0417667801988755,0.369298139211746,0.117746889577414,0.195051021104135,0.106713075552595,0.108885935271534,-0.227680516685244,0.0194001907590832,-0.113319466655254,-0.0857542718514558,0.186839478847148,-0.215407735779368,-0.275271364593760,-0.249960698175185,-0.0434233484826980,0.210246719261584,0.000639868613076700,0.392219411564581,0.113541601733247,-0.376237262492889,0.0118746069897606,-0.102594353993262,0.173564543841298,0.105251581608107,-0.199131403714783;0.171606756641805,-0.0394064300503054,0.113350611643999,-0.400789833183608,0.00252662412354942,-0.00865890279827147,0.139681767958679,0.0539508622923080,0.453574017608888,0.274165548457225,-0.201201029318243,0.107860181683852,0.112155078527778,-0.0852217563253635,-0.0365656946223936,0.0768160087281115,0.0838615993940098,0.258548079607502,-0.0106664156559209,-0.0526636887043350,0.0460508153121673,-0.287433539824572,-0.0226902251019589,-0.0363803688167517,0.284973201493771,0.200563532196358,0.273872416164543,0.205746391187397,-0.0764988204352923,-0.0703837292461720;0.277595438108878,0.0372035349616752,0.0188615291369658,-0.262111120548872,0.492538460100953,0.102616120343439,0.222243530352718,0.231962858907399,-0.164322029575796,-0.250974157763897,0.309307163881238,-0.133242840749707,-0.0750533183900781,0.0431527260236223,-0.205050813185730,-0.00724507436946414,-0.0347666239708040,-0.160332033317056,0.0874031186881938,-0.101014501796048,-0.0369668755113455,-0.0152086634983077,0.00320521276065479,-0.143090518188925,0.268998953438011,-0.0218382495670583,-0.158001804417444,0.00933995625162381,-0.196399850536393,-0.199660479754626;0.0987196069766670,-0.226796461120093,-0.252541464492151,0.0528012629839485,-0.193344839222873,0.215599675090503,0.293722161940922,-0.161190184626149,0.158192790732803,0.0862507976090545,0.113859680596141,-0.277524132754862,0.181742635743489,0.252333309854451,0.0389886269158712,-0.0892970469680220,0.168190656089495,0.278703187133208,0.235982614946373,0.244971490871448,-0.193252247664029,0.0181217441202776,0.00240336668444485,-0.148037288560151,0.0694149452142575,-0.273389514143036,-0.234668931064354,0.00397603157293236,0.138045961995339,-0.111926406356250;0.0135499894149984,-0.158979182919459,-0.257699686733340,-0.178474153312015,0.108855460209274,-0.0218330242678109,0.0118502472615649,-0.412782632892685,0.0207448770146884,-0.211833373630189,-0.0965502097075295,0.453901627486203,-0.246327512567348,-0.0296725564694131,0.0257450548031615,0.00859776092957890,-0.417122438594125,0.124463628715271,-0.0610581262543247,0.149766783745947,0.0342471617616747,0.0248945372731793,0.104771764409027,-0.147658432801005,-0.0262083894652306,-0.213267526535323,0.0859084635222691,-0.0218333899030421,-0.00817704814639657,-0.257235220495131;0.185073472069158,0.157580355730190,0.0324772514164654,0.451307153561324,0.199468426704495,0.375647527549828,0.121431248511020,-0.197125511517102,-0.132510753938849,-0.142090590760394,-0.288261149100731,-0.184972027031437,0.126808120809744,-0.188063344316617,0.0370593892047093,0.0833486407839542,-0.0273899170978397,-0.0233839723188801,-0.106740186594660,0.0777974605637355,-0.0117361608317625,-0.229374865997853,0.0688547189862504,0.0628942659530501,0.0865314069430917,0.163560354941556,0.235972472530733,-0.00283188949106408,0.216502961509169,-0.264309866671640;0.135949325669065,0.307419136851475,-0.153502470098631,-0.144645313583647,0.0456926122051888,-0.0518994819674233,-0.0502313337675974,-0.266470011897897,-0.00302927455868819,0.141467820603322,-0.149466565433097,-0.132550528785736,0.254605021271442,0.244642749947168,0.0533581464238013,-0.480684556808528,-0.104298635630173,-0.0448145061242230,-0.191636842925039,-0.0425762125898510,0.275557549765169,0.267216137842209,0.0622116428615620,0.256906314658181,0.162282248944035,0.0891330192192643,-0.124900136200018,-0.0389480840123204,-0.142796102124235,-0.0726975481567188;0.0390672615741189,-0.303729353771997,-0.178108426262465,0.0455199728463813,-0.0475207899802671,0.175159922337573,-0.0118757634248774,0.103663446411084,-0.0122061842685715,0.280851108290395,0.314888498232595,-0.00830222114760510,-0.0935883395457247,-0.277308856092421,0.0722588515120634,-0.0252318413964895,-0.239154196075759,0.0158048864793473,-0.339462005610073,0.0347027148754220,-0.111752157900451,-0.0100800158982042,-0.248686860493937,0.362855105826117,0.306165344066221,0.0174015709534539,-0.00293603617979431,-0.286266800559218,0.0284338788518022,0.0452324771608924;-0.260236001159330,-0.214995757295209,0.140004821941110,-0.0920939135039425,0.197624928446736,-0.116068096036313,-0.143491102009342,-0.240033098762258,-0.0307648977664300,-0.151512916107656,0.134806954093748,-0.100613354217161,0.158371544895405,0.0199527367791943,-0.180127454248700,0.0127965693798007,0.0846887950237407,0.230276708328485,-0.343508048651631,0.234648348768628,-0.0620285157728520,-0.141198796366863,0.235940517224014,-0.132550557515086,0.0408827337240621,0.421288626864169,-0.276644836373128,-0.0716540300979508,0.0832267231245407,0.137558133351552;-0.114531328030445,0.000501610346794441,0.0633308298393621,-0.190127227640041,0.0319946916015218,0.0374754102607064,-0.106518338914662,0.258657244898654,-0.252432523625856,0.181813853731084,0.0598214193235670,-0.0382778135606777,0.325195466283768,0.115025458086172,0.109099067630597,-0.0622171887605842,-0.220152388732565,0.116938603252732,0.0717014393891741,0.0635315023982875,0.328567059850091,-0.254771163998489,-0.113728806366073,-0.280364393118869,-0.196167034275502,-0.0647960237844038,0.148033419921728,-0.391039545226233,0.184215756283615,-0.205677281721933;-0.306590161899856,0.133127186006514,-0.0890340102069842,-0.267713595154666,0.302060301716091,-0.0776023893279314,-0.0155300319216471,-0.105343317339914,-0.123068708604503,0.0388763191238490,-0.0572481306019585,-0.0790160531368859,0.0668144887425574,-0.104618847021082,0.415766045839607,0.350932322208685,0.274614018550807,0.00612761922739818,-0.0750158808984959,0.0998309277973790,0.0252531070586399,-0.00548554313288393,-0.239753636892310,0.245111971309485,0.0174175574211545,-0.225235402160367,-0.165436292046724,0.199381530329786,0.0767040245495939,-0.170778170366747;0.00668953399112005,-0.0306599530503161,0.102729658458049,-0.0672164876679380,0.142104876217845,0.135588641289101,-0.0118945106819846,-0.120561198707658,-0.00200965073615362,0.250519914300190,0.0533552001233239,0.100192251537192,0.401562277130891,0.170810895092794,-2.61191386184033e-05,0.267292312094363,-0.132584625734642,-0.312641998602990,-0.108520244205132,0.0854968851463823,-0.388348205282828,0.412923224619324,0.00634056241240302,-0.210643073067475,-0.0291072710139500,0.00933235322100544,0.282470312669477,0.0317131870128270,-0.0394252249958970,0.0986981201030731;-0.326066004365163,-0.0685319573176007,0.0455444682240376,-0.115551682086615,-0.178251741029367,0.0587120955111739,-0.117655760686050,-0.197462477884818,-0.162044476477576,0.0791172673176190,0.275049861749427,-0.158158198369454,-0.132786302069797,-0.157962970783985,-0.0680868668472678,-0.371286401703653,0.249206823227508,-0.225008593689477,0.0369292360948473,0.0794005283093843,-0.0504449873014995,-0.0800646361395798,0.104741581505682,-0.0820499938193100,0.0974309100049117,-0.0448971240117060,0.413812886163024,0.196168025761939,-0.118942142942330,-0.291215552850785;-0.0337436002376648,-0.0398810617900953,-0.0979218137551673,0.0686347906535467,0.339584270651879,0.0571447970035589,-0.0911782130051627,-0.200444018631587,0.404325009079173,0.188093029755762,0.120777863354621,0.0382803181297143,-0.175213625451236,0.124503037854536,0.285674865362125,-0.0557372094913675,0.114664425617059,-0.358855301348438,0.283738475640341,-0.0862931623450313,0.00315401894370017,-0.244610958834406,0.160029347130335,0.0153391693286604,-0.107561666437773,0.152527378942371,-0.0488971434734197,-0.336329439262963,0.0183167576595362,0.0618298931989872;0.142404667154564,0.153214577696604,0.372856419831310,-0.157096754331231,0.219813570964893,0.0751433479473682,-0.228487761918209,0.0171416523104885,0.132152462726663,0.0829255932143278,0.0650457377011112,-0.210870977259170,-0.191853880728219,-0.0635929749323366,-0.119477253692764,-0.105619798787421,-0.182888821512737,0.151354189382158,0.108263550823299,0.322371818257239,-0.0419454514186224,0.0730741258152190,0.199213015475714,0.247981563375617,-0.0837693814915872,-0.338761227587248,0.102373489013539,0.0590872874847712,0.301634107748680,0.199366304483671;-0.0206949167918970,-0.0794469725911075,0.0804859289646610,0.253622525098292,0.0979143581414037,-0.199416275155515,-0.0624813691131881,0.0900481872968902,0.0474914668026183,0.207190208573477,-0.0834817216031976,0.0368634493689438,0.0311968424197129,-0.268215581059956,-0.0215144957273499,0.152270774460921,0.232225312077895,0.104799412074181,-0.000149191037803176,-0.0141178322876313,0.238545396776453,0.324274551404847,0.410291974919553,-0.172920722144804,0.322268310841121,-0.255699483221857,-0.0378175475826876,-0.270705216772205,-0.103791293955510,-0.175739576451030;-0.186054605474638,0.250576354631706,0.00676172942183095,-0.0300274279853490,-0.0906983516624831,-0.0108611146506778,0.346679386084927,-0.0768203743627778,0.0517951884788846,-0.144097822869930,0.123046887556044,-0.237785748932467,-0.301659094813294,0.212416803637569,0.0849027994478177,0.261360203437245,-0.0272561016253773,0.159202760219157,-0.00578950965210111,0.228193034310997,0.201506682351398,0.184420462768667,-0.0675787015692314,-0.00777963410118159,0.102027527693075,0.170864914786649,0.348571552283869,-0.290481946962385,-0.177254343985123,0.161575801329881;-0.333301807337066,0.0939206948762525,-0.108884511310336,0.282180506766085,0.337434827764330,-0.279843336007561,0.244121475714919,0.174861134207428,0.121491368317858,0.277018839913910,-0.223948498686490,-0.0285104312269161,-0.118028272878605,0.0238000460775636,-0.272186206320909,-0.256703923937242,-0.143497765327812,-0.0314833511317074,-0.0673998333346016,0.226339406599783,-0.144005900138321,-0.0644933326384921,-0.270069218911166,-0.138934610657432,-0.0219087786869727,-0.0555156437608715,-0.0241981466296572,0.0912294939809356,-0.0364020335055817,-0.0320673874440344;-0.0332602496568869,-0.0371352880789906,0.189052071480172,-0.0328621563852755,-0.156834476828013,0.251639807302982,0.0380946757009275,-0.0135058765439704,0.125825663842090,-0.0840280956576722,-0.100345747054284,0.210289873675179,-0.0575892122845894,0.148082338452121,-0.149427686219941,0.0155150749460798,0.159813336146877,-0.448441631904526,-0.215761064812197,0.257472720614930,0.379156755101101,-0.0716917432070173,-0.193832853479188,-0.142227200008309,0.268627653739352,-0.182935496507671,-0.169615120484747,0.00963372461930579,0.218512744033033,0.133124093376069;0.375507836657300,-0.201616128584989,0.225905275962348,0.0867452504671401,0.0138501661507733,-0.216810911118206,0.0384516188556211,-0.109868263463196,0.0440789831063596,-0.0526326853565473,0.0503057418650440,0.0238225506375717,0.135799807571408,-0.0908975259722528,-0.0148837104226099,-0.00783958875197413,0.180907695929802,-0.0754511185500759,-0.0567258850154018,0.405108131209305,0.0878983627709508,-0.0736520115889272,-0.225218297032736,0.163585785661622,-0.360519664064006,-0.0530986253926437,0.0334652706626101,-0.119102236200249,-0.448521018902321,-0.136325910054473;-0.0251107974935571,-0.287333793170798,-0.134348399082236,-0.0357245704549791,0.132217275075085,-0.217952482819461,-0.0394008674423066,0.0247934383416222,0.323916211946049,-0.439511108075066,-0.0201642083688850,-0.230837849014352,0.220518091257304,-0.224974194755045,0.0239884912323955,-0.152809058661213,0.00112871659600362,-0.0865740924942261,0.0805067259957912,-0.119887866322739,0.141958754323837,0.283881432935709,-0.255568361735543,-0.0422815513628472,0.0112717353594206,0.0182474704360426,0.251344099341055,-0.0227079148655855,0.301815727121744,0.0627864962290974;0.0815837455518731,0.107751124437708,-0.331458406573923,0.200998976806500,0.0436376561302424,0.0973981637638089,-0.316168488259252,0.0906712337841351,0.0822606881930054,0.0444647412793935,0.242502630434995,-0.0757439654139529,0.0944222520766772,-0.145160378215993,0.151886403058504,0.104836382834464,-0.197079446172592,0.0194485358032954,0.0941173403517135,0.286832191073219,0.303720749132362,-0.0555463744164376,0.0136497511637024,-0.243618098299381,0.0685295582348194,0.0833112019143436,-0.0232341391627082,0.421971645776582,-0.232110036327255,0.212671338621526;-0.0841134971648020,0.267173810420083,-0.329427934926836,-0.229354390890720,0.0221026507188273,0.411602116080474,-0.0414382725732315,0.230579351508341,0.141007900462205,-0.116354126961703,-0.122318262380299,0.151926718289954,0.0494117079395017,-0.313752266194141,-0.162421700036919,-0.129266429759586,0.293120477599688,0.0650962389578157,-0.100607615736527,0.166105915928070,-0.127567912695835,0.132421780520667,0.0678838078855512,-0.0348022033732887,-0.274121936095566,0.0240996465235814,-0.0139178097751598,-0.246943178275490,-0.110645279568066,0.0595911749021572;0.0780462469755047,0.384247503374655,0.0583765893896923,-0.0420999690127077,-0.164760550476594,-0.255493197149565,0.251183139096227,-0.206756955947181,-0.0618740338814798,0.0759104924484053,0.274456125724646,0.242408504023564,0.158105274396149,-0.406159213924635,-0.0520195559168965,-0.0212632457920776,-0.0523481734866822,-0.0905708676534015,0.310776398638586,0.158445025497208,-0.0516548914129678,0.0301843179558873,-0.0781629134533424,-0.0351126211568316,0.0955645892280355,0.195937543880660,-0.166866392975458,-0.0769273143220218,0.284833427798416,-0.00709421584941530;-0.224785933167097,-0.106907533236259,-0.140344813010192,-0.107668941409716,-0.0700018126897572,-0.0520984225823779,0.0391347523470449,-0.0380809703030461,-0.118099153430016,-0.135324222538644,-0.254269502946166,-0.0942742620579899,0.302614297715286,-0.0726616493898589,-0.220247362609020,0.125305708984446,-0.189549252526626,-0.200283443199887,0.325643874581194,0.0961025766332443,-0.0432617462541005,-0.283433831007757,0.190189927056377,0.294625865208602,0.216527467597350,-0.180682428507772,0.0330900981437830,-0.138292179054373,-0.253904529219469,0.261854866562939;-0.0636512444305918,-0.120759467218390,0.0367844824809108,-0.0299025824369360,0.137851025761765,0.270445242884696,0.0276550930152085,-0.404755753148037,-0.0971153979333453,0.275083355731360,-0.0104752373622610,-0.117156660111762,-0.0651778605148483,-0.181996785845663,-0.409112064020158,0.133071143212234,0.0126792234953041,0.126003826037517,0.177410100181771,-0.312029611492254,0.307534581543587,0.120535211611793,-0.265302821982305,-0.0460990762320676,-0.206281159534625,-0.000319846757457123,-0.0829417389739443,0.0240907206847320,-0.0826407880418477,0.132894159271798;-0.0925800202000743,0.249591170633614,0.274616086866581,0.00402981519954995,-0.136712820705281,0.0424490189582814,-0.00852985421573790,-0.176035627541955,0.266193790985714,-0.135891441527528,0.0177299248033040,-0.240752711230447,0.0699910033794661,-0.239171480649491,0.197476045182198,-0.0594043210295567,-0.227956010497007,0.000845453555388547,-0.231687783264759,-0.243813745628218,-0.182239096490785,-0.169647267513244,-0.107064048078775,-0.314892061757913,0.0181455224897981,-0.303818295130590,-0.176750995546281,-0.125091302953767,-0.264275764947109,0.0534305463722990;0.184423156786249,0.0360656424398059,-0.151586615119037,-0.186819623615607,-0.215101829359776,-0.147066349717295,-0.389252491638642,-0.0198776275541745,0.00720929499880807,0.0966337727336755,-0.289234206503836,-0.372503041466675,-0.262903512002615,-0.0172563143898302,-0.162347916974983,0.241570906563771,-0.0711014416401086,-0.193994277155660,0.0634826103416546,0.141924360538732,-0.162527110851201,0.0546896546211379,-0.140795258793256,-0.156407314110606,0.0620214082673105,0.190172650078155,-0.141990571630870,-0.147963180496376,0.0602610524843204,-0.273515139212154;-0.326261343903033,0.0611658912138557,0.226036799736474,0.154911058592523,-0.0610539320581011,0.212897606966241,-0.198658460088342,0.102353700886848,0.335806693350732,-0.149453386825909,0.143976567921396,0.139069720852668,0.134414591940401,0.140041878579643,-0.156288024359175,0.101017949575542,-0.180832455329897,0.0902266209187875,0.221272951632902,0.0203876326653250,0.0127003345965521,0.149668146609720,-0.108475269917732,0.266908188732972,0.0531615226708604,0.132247340500391,-0.140665737256970,0.0252107615251801,-0.115419448546299,-0.467331988846858;];
%%%%%%%%%%D=100
% M=[[0.0595863148784036,0.219716703024601,0.147461122943689,-0.00303445555903318,-0.186489389866737,0.0452474179286674,-0.121430634334056,0.0333531487234960,0.0241981231017596,0.0706187415673348,0.102501017252341,0.101860880718528,-0.0318587497349001,0.150444500049290,-0.0841662740321665,-0.0515908824057958,0.0653419477720756,0.00810240308675664,0.101548124292082,0.0401561724946809,-0.147874748289961,0.0671369133232015,0.114305829975705,0.0493184423339850,-0.0616704946297407,-0.0187768292900374,-0.107429550841623,0.00729800827731783,-0.0702592529440497,-0.0922976193758052,0.105654522712962,-0.115150929641091,0.110941209195168,0.0420848445685163,-0.0767325024807247,0.0416821629720668,-0.0460743700985820,-0.0340548604240840,-0.0286894419225519,-0.0361336740082867,0.150411233232901,0.00239836467357342,0.214907349385853,-0.138849820458203,-0.125960761124396,0.160211589677516,0.0261018667863844,0.0269533662684665,0.0103977611265449,-0.111920305546887,-0.0341451683693317,-0.106121587314819,0.214283774330145,0.140642760667247,-0.00891774615317550,0.228701896896984,0.162298345382690,0.0382048662900751,-0.162027593575462,0.0864741533345852,0.129211418765701,-0.00699354012422475,0.0398707994082698,-0.00683387985230337,-0.0420230775002930,0.0487071500013145,-0.0626177160935396,0.148897716312028,0.0131674163425381,-0.0728384320378046,-0.210515510793315,-0.0364655916402168,0.0535823723727920,-0.0972306481965964,0.0323404771639549,0.0863531160684395,0.134057687194188,-0.00764849999374747,-0.158067329248951,-0.129611601184957,-0.0772547085355555,-0.0444073128546742,0.163411400118794,0.0455000851696290,-0.0847454922191874,0.0382931424135965,-0.0332667333893608,-0.121226631077436,-0.0456139983546456,0.0657219969695399,-0.0961433734733857,0.0664936868911936,0.0970918596707723,0.0561409639376617,-0.0226541545789244,-0.0940014451601310,0.0857646026246296,0.0511638981732659,0.181733292240996,-0.112984244385586;0.0513781580217493,-0.0560385608624902,-0.188146012230411,-0.130452482870884,0.0373565298609933,-0.0476872687334841,0.177004040190786,0.0132471828558570,-0.110388238550112,-0.104138295885809,-0.0210604211542943,-0.0117709303355251,-0.254550181904654,0.0350131803721236,0.114047960174452,-0.143393807331393,0.0901342555448168,-0.103069198311332,0.114602094917238,0.157384402368441,-0.0438965448518237,0.0628381875089719,-0.216100658378877,-0.177919985334841,0.0543121762519166,0.119500571473575,0.0936896875875062,-0.0519837332154787,0.0600394519863531,-0.110538653489512,0.108930004231853,-0.179952223448667,0.0853414514598150,0.133400691980950,-0.00546410365685735,-0.0758506653220542,-0.0841351926530871,0.146373497378836,0.0619704386149995,-0.127605600286309,-0.0125395815056160,-0.0566348734434484,-0.0752436729341680,-0.00635006326417266,-0.110137043178589,0.0332633965099188,0.121806375394942,-0.0613501019001456,0.0586076125315477,-0.144274858786717,-0.173775390047966,-0.0632916630083204,-0.00831275286026178,-0.114773254552191,0.0373155487625706,-0.100118806044472,-0.0519698539696315,0.151950361847416,0.0930389004157734,-0.0291563540469174,0.122776674718732,0.00869364347569784,-0.0669415245026259,0.0390746389364658,0.00850722267414135,0.0706266030863191,0.122840074236387,-0.0820775600687351,-0.0522272568913063,0.0546941793119134,-0.0682561745938577,0.0192592644069742,0.0186675559397020,-0.00212221574023133,0.0906074692935408,0.100918885885646,0.0677523781658714,0.0717526123756976,0.145585182299296,-0.156588009046982,0.0447866895499551,-0.0454839805095588,0.106668360816066,0.0764313240210246,-0.0373911686133739,0.0848107832240808,0.158444759350873,-0.221118512638075,0.0801389276039225,-0.0935670141066255,0.112895087432437,0.0196072839520525,0.101462547018888,-0.00196789884775269,-0.00766697735512001,-0.155473697279600,-0.0965894117520740,-0.0139386326381745,-0.0616316406668621,-0.0438493048658190;-0.101569619603085,0.165312225437654,0.0164957202674870,-0.166307738331453,0.114858857998025,-0.0472423091008127,0.0368612528087184,-0.182770829875462,-0.0619070585595335,-0.217619705570509,-0.0921177061759117,0.0686943687567821,0.191894527497628,0.144680490377278,-0.00929802165705049,0.0649138937390887,-0.0621248404857319,0.0226968985988134,0.0334247974028554,0.0852374827537086,0.0783973057567196,0.0650462224034802,-0.122936044257387,0.000180694792596214,-0.0623552449801172,-0.0850198468448757,0.174838322251811,0.129770380056531,0.135648911464503,0.0952473131071777,-0.00477631343149136,0.0793759866176467,-0.0394375343240743,0.0217916077428554,-0.0330403335029320,-0.00277765329462331,0.00722797033899886,0.132176589254796,-0.0193297208526562,0.0240659468069762,0.0795920243384075,0.00679440263434842,0.258852114760154,0.0366671987594720,-0.00126578157549097,0.0500436330277906,0.00334251998104192,-0.0950998832642391,-0.000712326668973344,0.0444222107627609,-0.245015507277737,0.125927354137779,-0.0476325670306506,-0.184069695938279,0.0978365979146422,0.0328299373246003,-0.0587176587604053,-0.102516474188705,-0.0645612071554674,0.0334708458134543,0.105892078665643,0.00783148335883193,-0.00968963217910558,0.276302520577552,-0.00203328883126298,-0.0642874732680428,-0.0272580535891776,-0.0264897361449450,0.0722560593958432,0.0401350200270938,0.117863926881937,0.114483128026512,0.00475505604733608,-0.0398666714194180,0.0596332185326395,0.0611488246580399,0.113408941500916,-0.00680664138781498,-0.133947607834595,0.0195169541746250,0.0955490470015021,-0.0613538940896838,0.0847099319255195,-0.158720486155684,-0.0351527180730989,-0.157443383498960,-0.0374465398704443,-0.0398389288130737,0.0417400007759001,0.216160806718566,-0.154470364057317,0.0464360059527829,0.0296768102989986,-0.0644309876334823,-0.198045707177189,0.0430263791991196,0.00539706715044786,-0.0229848983173339,0.00805086883075012,0.112516291653152;-0.0776867025626101,0.0749335019414651,0.0674169415272676,-0.0366182463810342,-0.170332414520207,0.114960240359007,0.0251525751431167,-0.153527205514153,-0.00264442715571232,0.126842702030203,-0.0303760790341864,-0.0766033110499865,-0.0810700417745783,0.0205831469700372,0.139296886034693,-0.322827439383920,-0.000974052334610682,0.0880806997576061,0.0648683809426404,0.0447382734188369,0.0721145562160174,-0.0289749277633478,-0.127417604400796,-0.0407702207490541,-0.0835824075587408,-0.125779492081265,0.104539171387510,0.0319282205273491,0.0270945786522124,0.00718565953592950,-0.105607493420204,0.115649658562760,-0.0401318877501116,0.0548464920719293,0.118933744933376,-0.0630390707276225,-0.145949367305331,-0.0674606617986169,0.0879392605305382,0.0994658848572920,0.0896161118293698,-0.143268991276637,-0.0994912622076737,-0.125773554579184,0.0705546276603030,0.175584395149721,-0.0444407678596277,0.0323792599681826,-0.191981664881925,-0.104975888992670,0.137504877679577,-0.0324749854629485,-0.000692660111968177,0.0283251576983303,0.0916929560326227,0.0859371572006002,-0.0983153244688268,0.0772390076546441,0.112729338947255,-0.00290199825880158,-0.159359097803293,0.0777167278041538,0.0652316702675702,-0.0502993428561366,-0.107682797741236,0.104860632498477,-0.0496947975586203,-0.0354106398217233,0.0112476334091829,0.0445635525301284,-0.0327909473605591,0.163170889643561,-0.0818304592133670,0.0323113713611894,-0.100570640564480,0.0379244490087338,0.185742739219341,-0.0638791048354268,0.0645049953925910,-0.159905821799877,-0.179535168462141,0.139788116338043,0.00976999859003628,-0.163003133102801,0.0949606947296513,-0.127004025908182,0.0485069603045296,0.146055329532248,0.0786795301185706,-0.0736767789834027,-0.129695867349364,-0.0722936135652322,-0.106022489246792,-0.112701232898252,-0.130059851665676,-0.0284164635585588,-0.0123893061903905,-0.0802605565432345,0.0144212523965597,-0.0330068674083422;-0.0801983994151231,0.0636029453019232,0.124381883212767,-0.00966103162669179,-0.0856227035118515,0.0625781419583726,0.0691527708809088,0.0738918036791771,0.167438805809300,-0.204602406485952,-0.0841765606995235,0.0304820275814563,0.0197678589453026,-0.0213953202739443,0.132786546102822,-0.0355347573417030,0.151525389260386,0.0738806202296591,-0.0934751446151304,0.154164061287628,-0.117794499880153,0.131057060557423,0.0246781083227622,0.00548299190408807,0.0811635521896567,0.0761449584830218,-0.0227404958658506,-0.0337936551093091,0.0476353747157554,0.132267406487415,0.0593582238998851,0.204054006412964,-0.101227916699252,-0.0552818099167468,0.0326194229908832,-0.0597711920839231,-0.0327207411710195,0.0179236938574861,-0.00374645967657735,0.187103760060599,0.0161445577206790,0.0802782759755470,0.0257367162736671,0.116229552440652,-0.0193208491697273,0.0185032394933955,-0.109895161801886,-0.0624219995642037,0.172272432447616,-0.147669620575044,-0.0274195591834398,-0.0863439645251473,0.156422249145219,-0.116757912756645,0.0653416209112892,0.128792155217172,0.0627709150656683,-0.0264719642822696,0.0913883734391054,0.0238092060312077,0.0569048622094734,-0.0494608443402507,0.191299201128853,0.0237773148234903,0.00183844905892390,0.143800788127080,-0.0495977765071066,0.0399000857109425,-0.0535646968012943,-0.166352987564054,-0.0398383256911648,-0.0218293893087112,-0.108183314595418,0.0215075417521531,-0.0140919885082812,-0.0317959650879131,-0.0292857271441828,0.118485630060500,0.0566204611290732,0.0442462035510449,0.103443663359667,-0.139335864926402,-0.241133053424047,-0.0686270309126262,0.269876706292741,0.0513073827841472,-0.0388935032256450,-0.0179752391500179,0.111748697617663,-0.0769114231546806,0.0698545747685758,-0.0386951256409245,-0.0940819064852539,0.172963968353370,-0.0289001624688148,-0.116301566315835,-0.0615878522585401,0.249055401958499,-0.0898111841930236,-0.0584160232234277;0.0256119129117807,0.141324683122669,0.159595168748976,-0.112002179017273,0.0903927441020809,-0.0850696822141688,-0.0231166723558976,-0.255588898222329,0.0237397747724149,-0.0273104992589383,-0.101301467604492,-0.0858359095931666,0.0468748743732495,-0.104629765893190,-0.0321370330311765,-0.223275065147433,0.0535504823257909,-0.0956000759953681,0.110773444737066,0.0893448094653502,-0.0980826070283481,0.0327933443128683,0.0697268491698921,0.0666697539421443,-0.00104331406308681,0.0428139021016011,0.0633212668247816,0.00624731525027555,-0.181974003203449,-0.168517183122353,-0.0300385973655471,0.0684786370113617,-0.264292374361699,-0.0224147159560515,0.0547560853260237,-0.00612322037139065,0.0691455986735635,-0.127682974310402,-0.0229864273389989,-0.0185504085589567,0.0655581602623026,-0.0949895318771535,0.0266819038305484,0.106584674535921,-0.146876636177743,-0.0770867007777584,-0.0849436821829604,0.101333038842632,0.0452791418534383,0.219040504464997,0.0679116346881612,0.0997374185774223,0.0711904635780700,0.00150975308206675,-0.190065311617286,-0.140611996073641,-0.125010975954096,0.0391440260407771,-0.0301745722386734,-0.153914627130400,0.00583243401903574,-0.0474385200235746,0.0853390116417397,0.0976223866390870,0.0466267280820459,-0.193393916937931,0.0723710671269991,0.0662844758903274,0.0191746073926353,0.0409701269782949,-0.134394840591097,-0.0287197412291640,0.0591434997735137,0.0388734868004181,-0.0272813563832423,-0.0444834450439228,0.0121471191810129,0.0342743442811388,0.107944045545258,-0.106807112515118,-0.0653153169866995,-0.131411913635885,-0.00529495573949969,0.0416562220551066,0.0165985974985861,-0.0659005133816699,0.0291227194795755,-0.0710202003682153,0.145280359549298,-0.0193287214593399,0.190014793956762,0.145620516273696,-0.00213809878404717,-0.106156405611525,0.0507830128018604,0.0260171281741174,0.240851097614473,0.0844011727605380,0.0153803707192152,-0.0704851548958592;-0.0859641722777501,-0.175430619332518,0.256399564272966,0.121051475262639,0.0956695577403508,-0.224822410673819,-0.123554948878051,-0.0784910734149442,-0.107515054879344,-0.165986900217868,0.0912309178771097,0.0778484561846560,0.0892316288006734,0.121549174858221,0.0840221813189755,0.0778248270842567,0.124406619354119,0.00735461785924567,0.206640790052186,-0.0942698442859583,-0.0431415821101629,-0.0112380598512842,-0.0790164574693690,-0.0368261515407697,0.206858552849049,-0.208732708655180,0.126302879369399,-0.104317142193638,-0.245155566240073,0.141068965670798,0.105159945743417,0.0646682145528144,0.102640645780979,-0.0498564267796662,-0.0877676990612691,0.0966023557670017,-0.0188283686514207,-0.123596221543122,-0.0974985606207534,0.0574555120337358,0.0179239641965707,0.00232671498073819,-0.0992700334259501,0.0308231335525316,-0.0597714858525916,0.0554706126788998,0.0945546652979582,-0.0759795267172152,-0.0321824837425714,0.0119314472926674,-0.0605941144611245,-0.0722910621984252,0.0822800272107338,0.0969675996463289,0.0649255527243673,0.0138277519242714,-0.0577936083549771,-0.104177322678422,-0.0447965894424173,-0.0397811166601530,0.0255326310216189,0.0990194862996462,-0.0577910199908696,-0.0758190282199305,-0.112808664605825,0.114278924504078,-0.0645185053444202,-0.116958633800297,0.0814693866065745,-0.0841512329157535,-0.0394778077396582,0.00804848958999503,-0.124089035579510,0.0481002427507130,0.0145800329106625,-0.0534112510541000,-0.0836451966278480,-0.0200020191088579,0.0474459970122893,-0.0434968500469728,0.0288270239629286,0.144857483565968,0.0739817825065700,-0.00948035937676623,-0.109863444642433,-0.0485046022045065,0.0174614430200431,-0.0205768343158923,0.311093337946251,0.00848236536944010,0.134283966295467,0.00577752685710182,-0.0137322061984282,0.00903548272298610,0.0791229237605980,-0.0180050328996843,-0.0372358504404161,-0.0969368826134531,-0.0112583781113411,0.0189519383484449;0.0643809833546139,-0.00441889315181346,0.169182762006470,0.104778340321813,-0.124966144436264,0.000396217252141952,0.0458239013898294,0.0843927321271362,0.0247384972061961,0.0811968730194147,-0.151453769845905,0.0255891777501493,-0.0927588588153018,-0.0370290407453395,-0.0831374022533548,-0.0381341615953360,-0.0394634685213341,0.0181229942837501,0.125861000461539,0.0621850493536768,0.0957499714351492,-0.0875002320468188,0.0230929464017977,0.0315318895989730,-0.0145977623964409,-0.0448349910569708,-0.0350432277206820,0.151183169484754,-0.0442095673690216,-0.0475980072291868,-0.111318454173416,-0.133900761692635,0.0767676492603173,-0.00221203700171701,0.0926260990033212,-0.158044079500702,-0.0614118226950542,0.135185377431852,-0.00951284053443226,0.0291448870633580,0.147650426883209,-0.0477572002826135,0.0607731178265532,-0.0341655241872014,0.186766230084633,0.0129880881515873,0.0609505257033185,-0.0840310372522029,-0.00338623372040633,0.231461312138076,0.118960541807548,-0.0501076816268696,0.219619588226908,-0.0789193247407328,0.0961058417098109,0.0430708121140034,0.0260736062051940,0.0908562171021524,-0.142313315501005,-0.0553114436365158,0.187231522875066,0.0909022272914985,-0.00597746067602058,0.177543880605154,0.0923347121147174,-0.117597250545745,-0.150577226081979,-0.0705435556079854,-0.116050530854063,0.0168992104138590,0.169836852922182,-0.0586662952003640,0.0668107603127944,0.0765312431457314,-0.0488361965342515,-0.0831006172168473,-0.264084629182023,0.00798154397219637,0.137091475439429,-0.122752111453826,0.0632663003199855,-0.0232287360618895,0.213890617094441,-0.0295144770107422,0.0426678857412074,0.0138063442524844,-0.00851574213762725,0.0854549595209273,0.0978096240197320,0.0560175921754961,0.0226648282804155,-0.0758503354050351,-0.0361722535216031,0.0171935334955041,0.122887934766178,-0.0391981205436566,-0.213667606901552,0.112832777134991,-0.137548060229202,0.0832923144314170;0.134796682133516,0.0824262889252660,0.147594040234629,-0.00669344615877040,0.0355101111825335,0.0670638190189639,-0.0618127031083300,-0.113975623049150,0.0314178767000556,0.115687734237004,-0.0159805792954224,0.0743297404213979,-0.0828735781677222,0.166625110643012,0.0368267195235855,0.0762330068922604,0.0445959773161060,-0.0882710941850613,0.0624954192856758,-0.0858030179525820,-0.131252731220934,-0.0836842228879010,0.0609540700950887,0.0909509098914178,0.262617276542973,0.0148094532040943,-0.0989074840845776,0.182004625626642,-0.00718934568920539,0.156501181006846,0.0421262453265333,-0.0917611535289839,-0.0215913752117699,0.0442091643552858,0.125474966568807,0.0963284837458843,-0.00826019703156221,-0.0352915556979824,0.112771111485625,0.0896504616558399,0.111464118415865,-0.00138789314798547,-0.0760741077131761,-0.0133833257555177,0.0575765164051919,-0.0930542798945493,-0.126707314159772,-0.0622817604152792,-0.0120797280910219,0.0890071265157271,-0.0740543652973160,-0.0282892671398375,-0.145176754444890,-0.0497933409835425,0.170358215509812,0.0104603404972810,0.0613652850931315,0.0161314795390918,0.0996934959192566,0.0472278641384685,0.151851695522333,-0.200737047981733,-0.0358715268429387,-0.0209380395996334,0.0227249391168879,-0.0271059667665487,0.0367486357187034,-0.0255624082289088,0.0715744613054709,0.0847421881080603,0.106376817947662,-0.0271248767837150,0.0920490746646368,-0.211633981640622,-0.286022993206146,0.00688468898056165,0.152231407455523,-0.00184872485666271,0.200237030749565,-0.0799187187950039,0.133532340311462,0.0307144113546166,-0.135551343486003,0.124667338545024,0.00994122281503361,-0.0929432700269013,-0.0885870706786407,-0.126821801321355,-0.106056690196850,-0.125235064144011,0.0514430854479137,-0.0498535991803088,-0.0436684495251723,-0.0241422859252783,-0.0808818354848451,-0.120776988988714,0.0378866395060281,-0.159192004855156,0.0288555351574759,0.124170339293879;-0.00406566064808245,0.0282822194355999,0.00651647161408879,0.150668553051714,0.0700164707114215,-0.0568968700186320,0.239610319511627,-0.142020785947056,0.0554105708041798,0.0277164140678728,0.0135200432726924,-0.0736902653444558,-0.153634438954391,-0.0111582685281957,-0.100529659634754,0.0566369163024304,0.108273387181389,-0.158034217626864,-0.0593227504109498,0.00145833816991654,0.0152962606931058,0.0271954086011176,0.189156888576859,0.225506691390471,-0.110133342247512,0.220103379931822,-0.00979976026007580,-0.193099387106961,-0.0903832867465700,0.00307816262878289,-0.00913528362808837,-0.0765261632196299,-0.0247931354933860,-0.0673692402104400,-0.0431522945124577,0.0405775814715013,0.0292736741231827,-0.0707666778941529,0.0685925645147714,0.111252744459230,-0.0825314275542273,0.0265510432238573,0.0503318258293575,-0.0375614399746144,0.0437746389902774,-0.0632431639401716,0.151733114409317,0.0816636346021036,-0.0692861366200208,-0.159015468112364,0.173265681127970,0.0606875542862399,0.0713224034085206,-0.142595009516247,0.0464909761498297,0.0162491041625096,-0.185455410358410,-0.0135933650284692,-0.0308800126257791,0.0291597858677660,-0.0210859859723019,0.00662596977482880,-0.0394250993921249,0.00328014385137541,-0.0767067423994634,0.0518077861288151,0.00773713058596159,0.0137046740836498,0.0121503325333984,0.0429059886860046,0.206632066334106,0.0600131143943664,-0.0226463330662522,-0.119303775317640,-0.110259324410679,0.0703685109527061,0.0292965205567981,-0.0911083431684009,-0.0687649865747222,0.120221422298046,-0.163365714473748,-0.0227783933019224,0.138058470166567,-0.103719994670428,-0.0458359012062837,-0.0354202458349496,-0.0945416182276461,-0.174652634211087,0.208089658300755,0.0974201305495885,0.0123569057338664,-0.0116100159228916,-0.00955889017472760,0.226761829744647,-0.126857136336779,-0.181660126869605,0.00853504604500540,-0.0797229757436027,-0.119638535157958,0.0634331929167953;0.284610129764850,0.00479497294543373,0.157291204895872,0.0690039868880507,-0.101611706993747,-0.0197147431634815,0.0161605928688971,-0.0560321445134689,-0.00660267606218808,-0.0770044505406249,0.120456506011987,-0.143900552577376,0.00182602912734315,0.0698965848431425,0.0971082404505287,-0.00837458228997236,-0.0637927412824738,0.0219040725963327,-0.0418411492527842,0.0831270833455372,0.138193980156451,0.0114679988325377,-0.130267413912134,0.0659337643039062,-0.199917736877988,0.174650330481717,0.0542695005045819,-0.142407262621673,0.0309293267635055,0.0196947620915666,-0.0209635000704354,-0.118452414017093,0.0281814236371862,-0.00137732635412479,0.0885751334973163,0.0226602472978684,-0.147963045775432,-0.129864723887174,0.252644469480824,-0.119291846599636,0.0751521102859018,0.131080274565490,0.0713352021759004,-0.0491157519352961,-0.0259684150079101,0.0308103424359652,-0.117885616214019,-0.0479735131413496,0.156091122934135,-0.0234050133882505,0.0704393169695826,0.0482200809676807,-0.0732985970013508,0.0710912046131861,0.199052346157493,0.127559081402738,0.00736737519074038,-0.118214126375208,-0.182780613206006,-0.0569791960871953,-0.0579697539242101,-0.0570884619678613,0.0351169823438592,-0.0123839013047067,-0.0189290323890702,0.0919446905446139,0.118161695477885,-0.158494063942875,0.0312118538234498,-0.0288983263048906,0.0446737515785082,-0.216943602066610,-0.0215010939704784,0.101321503616220,0.0843966686117462,-0.234768474437352,-0.0449350062483327,-0.0177933467045284,0.0419138742321032,0.0965252694968262,0.111191915887852,-0.0403443496153855,0.00918003608110357,0.0669591418387883,0.0220608241613225,-0.0843343849988280,0.0549553975685079,-0.0625669175423190,0.0415700964913579,-0.0957159936035089,0.00115798482941761,0.164006229637904,0.0194577617851829,-0.0950071848433956,-0.109555474023788,0.206984739983781,0.0360329866814508,-0.0532597491663986,-0.0255396997988702,-0.0108072204835430;0.00298384040351377,0.00854820727588276,-0.0437172191993338,-0.0435236324548975,0.0585868819501956,0.0253713849706470,0.0372790947876729,-0.242346620399550,0.0522120941427716,0.0638554291102021,0.192347357248933,0.100741009824392,-0.0502851974312404,0.0429079305722844,0.00360387282400869,-0.213144529246667,-0.137270775118322,0.000275994550915082,0.0743435938551165,0.0474498686706944,0.101244028902643,-0.155141273721132,0.0526181910104222,0.198780873558928,-0.130497263839587,-0.0422133233268246,0.0823330433128865,0.253788577397796,0.171718785110473,0.0987972917073763,-0.137539982406740,0.0719833986617770,0.0654591653700393,-0.0198685028844125,-0.0905832266303509,-0.0266381644322828,0.168219748045163,-0.153170950939111,-0.0325464413003180,-0.0815777277161712,0.111853933133070,-0.107377482484192,-0.0997800994694504,0.0690567159402601,-0.0923508522847566,-0.0720353824679380,0.166136007604851,-0.0530927431366975,0.289108365584656,-0.160325988551407,-0.0858679516869015,-0.0422156314467716,0.0413525545729875,0.0304507558093882,0.0346385820000360,-0.0469634983625123,0.0851594288020902,0.0235198761566431,-0.112272575764001,0.0874471569818745,0.0640162112833922,-0.00240109597221232,-0.0893113945998761,-0.0273058928713601,0.0482827809558317,0.00397780808132530,-0.0431853378874081,-0.0292972137775328,0.0826146873800898,0.0989492637878290,-0.0666834249185240,-0.120052463339472,-0.0982699168703046,-0.0443680827657524,-0.100060166673255,0.0845979468060442,-0.0361597515683680,-0.0106751847759515,-0.0724513106298092,0.246661781004046,-0.00135800715755520,-0.0221402565266237,-0.0644897931871179,0.0177599677874770,-0.00402410960101182,0.172035111352919,0.0570964066071662,0.117805953068047,0.140189052089989,-0.0914466658811034,0.0262971588843299,-0.0535206613170949,-0.0297878065338885,-0.0415650861973670,0.119118531177289,-0.0885460522348507,-0.0513600420428650,0.0325421875092787,-0.0312298506437305,-0.0279764057846479;-0.0447542976409834,-0.149544883792228,-0.0509912505823137,0.126835701866206,-0.0124334979032109,-0.115782652386170,-0.0189592449694384,0.101355020211100,-0.0812022496690616,0.0561452287550000,0.193761718434694,0.0515849873922118,0.219763918063674,-0.0264456702953344,-0.100174543449746,-0.185312525373368,0.0739275516754500,-0.0932919225150095,-0.113468013849311,0.0811305798744060,-0.165248061872413,-0.0445551004686118,0.0889253372414146,-0.183034929669860,0.00154869300612243,-0.143536265684952,-0.133745567659778,-0.0713751473580990,0.0103120816139651,-0.190165851146032,-0.0140622255919523,0.134624383870116,0.145201561574214,0.0762434446233809,-0.00145422989318875,-0.0138307544439841,0.0463333740020934,0.000314283734454072,0.0713191170040985,-0.0795878680054797,0.149739704629376,-0.116513525769052,-0.0777330499814820,0.0294953528925534,0.0860222541188519,-0.0574129030153811,0.119966682221309,0.0204853382071231,0.0804708059467849,0.0246308366947033,0.0101911230279953,0.000947333335209143,-0.0383408166182668,-0.0232814394709029,-0.00356602840818314,0.0885722391798287,-0.0202633771416322,-0.123889689035032,0.0853738545177437,0.0237933356918282,0.0882195241842337,0.0458136924042799,0.138000944802007,0.153969297402084,-0.0465323696423215,-0.0658170654128965,0.0469495441730544,-0.0111728122284912,-0.0862156104853139,0.0512661899535196,0.149062376206208,-0.132561138307975,0.0737274113936254,0.0317574562470417,-0.179768714277989,0.0255516017720359,0.0935945258557436,-0.00663925415902226,-0.289130021225633,-0.0716110634986481,0.0977622570565597,-0.0469537255655317,-0.0326843301848138,-0.0968600465479660,0.0651683033514509,-0.155859187640225,0.0814697654981408,-0.0866832335497835,0.0161924496216030,-0.231130597468920,-0.0161000831751818,0.156749543419081,-0.0519970230871560,0.0369525792819078,-0.0803540413847672,0.0147068013842810,-0.00190447430059758,-0.0732277736613882,-0.171469602604327,0.000205737237123580;0.0247113332772084,0.0135480147994455,0.0707248479054592,-0.0614912110007328,-0.00249450327877006,0.00472682939923317,-0.0267938026138399,0.228527181729839,0.184917889563627,0.114954300694440,-0.0176868526360516,0.0635836146471766,0.0607080559508285,-0.0676157074407063,-0.0506242744628508,-0.0519853157880134,0.110525840324842,0.0325940432989751,0.0363774395246377,-0.00197027805275384,-0.0796813291066799,-0.0520893108806442,-0.130105567258375,0.203759661741439,0.0366003216325210,0.100082542736350,0.0229013872584393,-0.00586509327922908,0.145963701463584,0.0829391167639201,0.0359192746844231,0.0250803599535821,0.0257822809532912,0.0346460463970758,-0.0890498713355828,0.0393305086173860,-0.00637239821486796,-0.0625915244347709,0.104837751120845,-0.0126858344942916,0.0521902808016095,-0.0580514023396771,-0.0870691965589327,-0.152510654659891,0.0821813517249560,0.208462466535895,0.125905468362458,-0.00666834715100237,0.176754027372393,0.111856878376959,-0.00345957323298820,-0.0301671882323094,0.0290160295630727,0.00622117236592870,0.145604368353847,0.0261712590955313,-0.251588608767683,-0.00814378928847767,0.241291495608211,-0.0876303319757705,-0.0554695453318916,-0.134428861935857,0.00262649088743426,-0.00902685165411560,-0.135492008238851,-0.251505526599099,0.0146923602777368,0.0242433424036279,0.0696851981019429,-0.0619738516156185,-0.0966651176079612,0.275778825907106,0.0244967965024902,-0.0503254391332291,0.0683439854488635,0.00183792168635479,-0.0307190193864737,-0.0595859204278996,-0.115370622011834,0.133151247176610,0.0292973154735957,0.00862216040279591,0.0383651877244600,-0.0302524157910942,-0.111595454326868,0.0579935346264029,-0.0221871116994508,-0.196793980559785,-0.0327890712172466,0.0764880122105160,0.140079481359815,0.0817202785046940,-0.115172891328185,-0.115809779226634,0.0959322363396622,0.166495972779627,-0.139919584398388,0.0766987042858281,-0.00657894346737943,-0.00756260031114139;-0.128684424914251,-0.0255953300902067,-0.136687546643891,-0.0577137807148711,-0.0945788055795898,0.123784849708288,0.00754712049752079,-0.196653338591355,-0.0254768320003985,0.0844236714787788,-0.116760858903804,0.00583407622837365,0.00239398703532949,-0.0298356987970557,-0.0674471960888378,-0.0469530216911844,0.115675044176408,-0.0436334851088494,0.172132791033050,-0.137636703363650,0.0460654377211783,-0.0551487806408066,-0.0743821181278290,-0.0796440214177747,-0.0702525033557523,-0.0135685039134775,-0.132923565567777,-0.0694478861504365,0.0134675180137018,0.0256946332526882,0.0584686233034843,0.0237231936774215,-0.0328442000093889,-0.0660059846010434,-0.0842812151307788,0.0676247998990220,-0.158792637597727,-0.0783087653944968,0.0223771414231242,0.0612527002259694,-0.0935704524866647,0.00483659028837043,0.000715123940570306,0.109591055195808,0.0547826768949027,-0.0865996593732607,0.0171810719052724,-0.0820653833585123,0.0565523390404564,0.184211770951848,-0.0153242822560809,0.223934482057340,0.122304780239818,-0.205937724555579,-0.0273486979816839,0.0199265728178913,0.121574831630703,0.103035673999165,-0.199624166634959,0.152731412162434,-0.169846586733204,0.0842357471316963,0.0212802026254088,-0.0263164448000475,-0.0750596865290549,0.154083502511094,-0.104919032268919,-0.0246535586428396,0.166525756336833,0.0771701963856936,-0.0693275180419668,0.102849995908622,-0.0201570048352215,-0.0605147358060896,-0.00593824517152386,-0.196936301265752,-0.0402134186998367,-0.102087729405222,-0.188466681844086,-0.0608559449883950,0.112494399915628,-0.0802677622759631,-0.0214427478908290,0.0846265476059407,-0.0106100670944779,-0.0537817203779848,0.0142688415225763,-0.159976601551325,-0.144379200075838,-0.166199233185619,0.148647288838705,0.0779691097453438,-0.0553184082247276,0.0281754576128557,-0.00128476703822754,-0.0103611930051508,-0.246279481477799,0.00810377507900865,0.0826271834660116,-0.0688652968814177;-0.102712854170862,-0.104233534526814,0.0731292102272251,0.209976058371655,-0.199418803891757,-0.150580553387462,0.0531686579247879,-0.0341375956658288,0.110043009196895,0.0551180348903544,-0.200757618201392,-0.0112537609293810,0.0895542090983700,0.0815901242885601,0.110542567481045,0.0944111435533939,-0.0166777730143459,-0.0232933106677587,0.0257793918374014,-0.0221415996748687,-0.0969502172191552,0.0318894767882574,-0.131777888633172,-0.0486297659326558,0.0100159031165435,0.127038535992030,0.111788233545766,0.151475243602411,0.0358111127778691,-0.143297962616071,-0.144102349759438,-0.0206005591041576,0.114242348382049,0.177914200374864,-0.167092007100271,-0.109618821489345,-0.0373720129018776,-0.242357265863184,-0.232037923957617,-0.0457814744646190,-0.132034507882737,0.0410397479748638,0.138631919053598,0.0508037884469538,-0.0632693217765944,-0.0637315857338416,0.0669522404234146,-0.0447373239168882,-0.0433901402156634,0.0519200176605265,0.0541722510845998,-0.0578071845764359,-0.141377574372839,-0.0206607364931258,0.0687170905580644,0.0597666369261641,-0.0169536315577801,0.0207091845045793,0.105548927582901,-0.0597142840875428,-0.0972860595835532,-0.0282399262494183,-0.0254823181546680,0.0712853444055109,0.0331454298107223,0.0472249526150412,0.0842480591946346,-0.0564094435495795,-0.106505833397404,-0.0315730612408622,-0.0605319279874726,-0.0236506188104350,-0.0224229742795491,-0.159338280861150,-0.0233762634563383,-0.00421862372183189,-0.0433868381763591,-0.120904428750320,-0.0643797058035685,0.0475903669852616,-0.0879427958108465,-0.122589039348302,0.0216800688434082,0.0160851495140983,0.00942977755779970,0.0154358006295745,-0.161278112637450,0.0254655120396173,-0.0240714276029996,-0.222164737735664,-0.0196109791757544,0.0191126932106233,0.119529283028761,-0.168705198446965,-0.0551036455791003,-0.132861368075803,0.0486377950419994,0.163083289437479,0.0871298486610823,0.191485868156693;-0.0435962446949174,0.161445735203931,-0.0785943834057022,0.108721823856780,0.209693272431295,-0.124217068931396,-0.0632374134508994,0.0172848743683889,-0.145664912698075,0.103557282806600,-0.127399953490973,-0.114514491431782,-0.0867346636608244,-0.0304850517001037,-0.160633669309779,0.0258191698905862,-0.0716860231606724,0.0376427735762725,0.00330064313653573,0.0812797504049512,-0.0140777581792672,0.111305770974813,-0.117808998709699,-0.0346874636034541,0.193691983959653,-0.150920449345956,-0.0539665094221030,-0.0581554084907328,0.244967317691502,0.0200583074128432,-0.00328236055524860,-0.0881082245499073,-0.103983369636965,-0.133094793152930,0.0125286302311111,0.314907637088373,0.0131091420853715,-0.102850341680686,-0.0149056039694176,0.00512927250755239,0.0172795138140197,0.0548207140156115,-0.0194669968774262,-0.0991627439449331,-0.162130421122941,0.0650578389324558,0.115523686066215,0.0413246293598970,0.130660434841520,-0.00472830411874099,0.0325606516046144,-0.0871644884558066,-0.00710278347412189,-0.0773251827782593,0.116355118731160,0.0266945172217145,0.0989172491511870,-0.0596434844440656,0.0679550497411427,-0.0299506265009063,-0.00816280815466575,0.0308079194390361,0.112456096147385,0.0551293199705199,0.0193541459199348,-0.101711497529443,-0.0544705977281927,0.0330317403128456,0.0708458959290482,0.00801846630910496,0.0137192493660122,-0.0571618164532691,-0.127497146253743,0.224910392314647,-0.120583664396297,-0.272648119693818,0.0330464138658969,-0.0615638654721995,0.0239176922771842,-0.0193724688220332,-0.222934831834475,-0.0427000338741281,0.102565560853942,0.0237646385695090,0.0251691484029749,0.0674550220004833,-0.0309279917588032,0.0228180798651756,-0.0711741440140794,-0.0830899133743043,-0.0563369511291185,-0.103793597635003,0.140929176240529,-0.0241744234622612,-0.105857679871531,-0.0960766191049620,-0.0225641642644195,0.0993881348230610,-0.0864593763418369,-0.0138292689981475;0.0704003518592977,-0.246466038337313,0.0266420015536591,-0.0854041685300624,0.0638596415768327,0.0698528208159414,0.104574495538346,-0.0321327481365386,-0.0241070668981526,0.129578005104548,-0.00558329707010864,0.162142406146764,-0.105859913073642,0.0100807258602879,0.114649967356139,-0.0678534972897591,-0.0558366991994100,-0.158016361306960,0.156630791770029,0.123008189559077,-0.0877309209932782,-0.0422683911742612,0.110842479874064,-0.0138342630820796,0.0463461766392268,-0.0170951648461526,-0.0449976988261650,-0.244767286886750,0.105911266275024,-0.00167181649967528,-0.147332244642801,0.175565006649909,-0.196445134414641,0.176514249164737,-0.131903021494609,0.0754946328089246,0.0372844310362723,-0.0592618756615984,-0.0570871934825012,-0.0961749647419604,0.0871884135764463,0.268694874726221,0.0131596211429518,-0.172482089325684,-0.0442929661608153,0.00750587420494793,-0.161102671010786,-0.103989124737771,-0.0996477666757530,0.158782466575983,-0.110397325614562,-0.0219962196032719,0.0178605872061264,0.177887970672724,-0.126242980619787,0.0372742558683074,-0.0714627122636497,-0.0440183095432030,-0.0684961636749849,0.108642099894816,0.0169967763004323,0.0365087323045889,-0.160599178458371,0.0911319065254463,-0.0375256088360100,0.000201974878852584,0.0303953588792924,0.00673210314826771,-0.0822646681860366,-0.0535774469984715,0.00988447207802042,-0.0439665951286916,-0.0463116871752215,-0.0129997241540791,-0.00601785479403979,-0.0604191534042386,0.0695006605646001,0.207307849851134,0.0145025692025971,0.128932704895209,-0.0911064620937127,0.000883246935820719,0.102200454064482,-0.0225102929490098,0.0776717587344111,-0.0424910649591673,-0.0663889945611302,-0.0217163140742463,-0.0667225998342225,0.0414137129321441,-0.000102906799123493,-0.123949378663630,-0.0706742335824800,0.00363252050934849,-0.119538856892384,0.0269152958584229,-0.182781984154878,0.0828551068563628,-0.0229391335549353,0.0254010339334687;0.0264645700208387,-0.110605367779316,0.0552103133220013,-0.0256706016295306,0.0895679679645409,-0.0134698104929288,-0.0225142597781579,0.119055631048334,-0.0658833032661840,-0.0636144915738538,0.0147680054341235,0.122971358202653,0.0329231321445766,0.242919287042195,0.00824968376226251,-0.106960684973122,0.0350946374204805,-0.205223996244955,0.00164384198636889,-0.0562209809338834,0.216185565311850,0.0167599430116793,-0.00973722794703944,0.0962852542233212,0.0400828959758285,0.173591585634289,-0.00970356688743085,0.0265892691036345,0.194581373883680,-0.0492115353361441,-0.131533124609000,-0.0671434386361300,0.0424172229490200,-0.0558748221637343,0.0955472244108261,-0.0569366654497323,0.145037694954921,0.118504324579079,-0.0485822921575500,0.000870558697294257,-0.149712474290252,-0.108924353296277,0.136825717586493,-0.00474194612084332,0.00475124237969614,0.0540613793375049,-0.0716309702430101,0.0258533379130009,0.0268165002847772,0.0653875659402586,-0.0524381548083293,0.0328118506040891,-0.0913721516296774,0.141673193604641,-0.105843522504768,0.0897907863946939,0.0795402073091509,0.0161833013384328,0.0729145620945447,-0.139111622749311,0.0380812823995509,0.143494873837423,0.196834763698609,-0.289657324128302,-0.0502002675572065,-0.0381430960259968,-0.0576496597378336,-0.0471248637204127,0.0793562374708465,0.0504806475367215,-0.232386331312012,0.0932621795776126,0.0140523230539823,-0.00729312986234258,-0.123998325028491,-0.116952657692666,0.00574679444683095,-0.00827961622535462,-0.0207176810743978,-0.0395739090302701,-0.0196456292805589,-0.167386320153577,0.0995286420407716,-0.0706034723439583,0.143560537808376,-0.126410829625087,-0.0258789298474140,0.124230366406728,0.0346350626289308,0.0333406441787831,0.163956646975306,0.0680110819128469,0.0531632897236722,0.195822365379361,-0.0730210838646636,-0.0354111688488100,-0.0701094670611063,-0.110853536630850,-0.0147010039710630,0.105896418503714;0.0440458076684238,-0.0424213735196871,-0.127154056831107,0.0562281078414573,-0.000685414396898927,0.113640982058148,-0.0434128501471696,0.0492311875825100,0.0777936636722416,0.0426067464510236,0.0217047153200808,-0.0963249064006873,0.0235894454132526,-0.214992689600326,0.130750312012610,0.0668237983022713,0.177673392588265,0.124914875106456,0.0623212987651118,0.0192382271849137,-0.0637021020488342,0.0973982112542016,-0.0861649567103993,0.105011794250015,-0.0622502735027083,-0.0679898906821273,-0.162365915608245,0.00896181813218674,0.000956698805939379,0.0523327338228283,-0.106198450511552,-0.0384298026658884,0.0805619379553537,-0.0359665866109226,-0.113777299057946,-0.0198631030516404,0.0295018111103507,0.184667029581886,-0.126903256991579,-0.0201553722199357,0.0521476423758218,-0.0361344032926423,-0.0355235313807536,0.0352346134005838,-0.0954395972798140,-0.0534889611927573,-0.246081045617172,0.0577338403329846,0.108668700189537,0.0524761500268625,-0.0388419461365073,0.0690654456678309,0.0631536160135655,0.0203662527040610,0.0991039760782373,-0.0113346757769390,-0.0359084629986848,0.117601687444700,-0.0372298013447387,-0.0838775415376471,0.0559838928188970,0.318804112958834,-0.0540409492375359,-0.0358085799468413,0.0121790807587430,-0.156974964728052,0.0292161392883956,-0.177943686065206,0.167872090779069,-0.110578381326602,0.0439405573917068,-0.0704283672644500,-0.153749258891031,-0.109250956708112,-0.120353160564031,0.0541801193385649,0.0486411445438980,0.0885626982570417,-0.00827304049069155,-0.118212866751958,-0.113129695252535,-0.106565887640104,-0.0302276281044368,-0.0251852867888480,-0.122315795703429,0.197558054818245,-0.0783833799119098,-0.0574966985794147,0.145985936067625,-0.0769795507733336,-0.0966774381592986,0.0401964573091068,-0.0617179688313388,0.0225196481301991,-0.212738595638265,0.129174858117686,0.0827008964794585,-0.111741635996108,0.0623128171145279,0.136112657500257;-0.0554245610352366,0.0164899300997196,0.0704845180228334,-0.0811879317617350,-0.0488184194908640,-0.0347097188509794,-0.148435462565940,0.0215484102730033,-0.178867455658498,0.0286402337468902,-0.161434138872877,0.101621637023545,-0.177617145110037,0.0230332450352815,0.0404765929331016,0.000920260973505054,0.100237709359653,-0.155117413959006,0.0543483823394259,0.00528608486906103,0.0774161782658850,0.101426699251671,0.0341728312350220,-0.0233999019567963,-0.0380649988484273,-0.166179321888216,-0.153366423577059,-0.0475391602895774,0.0518061796645249,0.0342820789047218,-0.113447821784560,0.0830406276399791,0.0420723556072868,0.226841112788419,0.0191937779460840,-0.0277084489294114,-0.0666028767441188,-0.0191401745253221,0.0818997604547677,0.0965121706459217,-0.187783220304077,-0.0801544224749747,-0.0465898215491788,-0.00433677073815522,-0.0237575870894918,-0.0883067403079906,-0.0834872801371686,-0.0927561393317915,0.0528724207977242,-0.164199914137870,0.0125107583396626,-0.0932697936684671,0.160779559268790,0.0490718989628043,0.0140174532693373,-0.201195510405154,-0.00925136874056802,0.0533266918964266,-0.000632343276031943,-0.160425337798552,0.0338511115732083,-0.182295244325924,0.166502495539823,-0.00729740883939308,0.0667014326630515,0.112380027011342,0.00314385036051444,-0.0315989925025244,0.115484505439656,-0.0476721425201600,0.111955411471807,-0.0867824188834374,0.112258580517670,-0.0551537416406837,0.0684131652577696,-0.0246294984869404,-0.0589118395750639,-0.0378133671802908,-0.154165283485465,0.102637020423937,-0.0446672293602921,-0.199495635534347,0.0165840975196413,-0.116925265736404,-0.0316481044670632,0.0377871485554330,-0.194813222075279,-0.0563537566228803,-0.00395310540377163,0.0710971634799307,-0.0876088435844453,-0.0824900432159501,0.0345711320498350,-0.189090178330286,0.139172775623522,0.149850194444570,0.0806788183003449,-0.197826531117861,-0.144200260798672,-0.0566766892152446;0.115209128835924,0.116055392537936,-0.0604525753115125,0.0155494835707912,-0.0352378377660645,0.0671964639229265,0.0645121073120675,-0.132153955321036,0.163908429596006,0.0341398979707885,0.0931015126418501,0.149446907203896,0.0859213958017722,0.267098248929368,0.0439025506091431,-0.0788199742097197,0.209205969066226,-0.0124338379811191,-0.00235364264530675,-0.205172597907604,-0.199621571297400,0.260663906774555,0.0332011058450761,-0.0193609428907936,-0.0905392712317759,0.0468167091790974,0.0587743402875780,-0.0930168249431845,0.121452630773355,0.0879406858831931,-0.0125064926328164,0.0503271150490976,0.110273076729809,-0.0698813681576744,0.00999024403837959,-0.0614521387089997,0.185239306792938,-0.0288775810881425,0.0798846714304572,0.0135904853733571,-0.164771509716005,0.0191293461691181,-0.112527839109004,-0.0299100649644785,-0.105503594248391,-0.134677326558222,-0.133381008530192,0.0537919300206425,0.0691058623652503,0.107860358692423,-0.00188754331106612,-0.00791614718587614,-0.0264923579550014,0.0491157173929739,-0.0177761050502092,-0.0649182617013702,0.0265932831341399,-0.102675807014923,0.0408870860678254,-0.0453080423733337,-0.0832268635265294,0.0851432421564991,-0.0715402877496699,0.0602787777292096,0.136093003699262,-0.0105081058249620,0.0234590342309203,0.165654742872724,0.0204147386968019,-0.0408705412021137,0.0972777102091046,0.000103566711837766,0.0717053086981310,0.0784174808480060,0.0412624782345477,-0.0694507881880422,-0.0930871061388611,-0.147180128532501,0.109546989112874,-0.197785009508041,0.0401343965432367,0.122617688001562,0.137218638285302,-0.131419942920060,-0.0439773700517265,0.0628363585916382,0.0907545543454810,0.0183443960159294,-0.00415648137871766,0.00112541738478888,-0.203961063846344,0.0250525259881591,0.0379628602427244,-0.101485325560058,0.0752374220601383,-0.0601017435189092,-0.160806571197782,0.0722536307302583,-0.132834081622817,-0.0285080464642965;-0.0734042258298676,-0.0857216999748096,0.0746468910220046,0.0726721979499482,0.0700278845910356,0.127032642789104,0.0909406849250775,0.0532291617972981,0.141826115880645,-0.0937824627892454,-0.0505402897856183,-0.136303890659341,-0.0560636017831169,0.122940633702906,-0.0645084515120954,-0.0140743456949204,0.175170024174422,0.102538410622332,0.0218433157076188,0.141828570064381,-0.0411501222531868,0.142194174954761,0.137483694514572,-0.0387012767061514,0.127906104249681,0.00489481138787753,0.0271149858434916,-0.136354535687454,0.0330199021491606,-0.0899800059357544,-0.0278874504954929,0.0460480314073575,0.0411723060590097,0.0184320339128050,0.103511754620877,-0.0528079832998267,-0.153400143666024,0.0293175810034646,0.0303411437155084,0.0335480882544500,0.0630869586380221,0.0335283377101791,0.0428171173909061,0.00747605388494018,-0.0362350492407144,0.0622933706775777,0.0637412645632084,0.0727303309550276,-0.0548465544997428,0.0528144435276886,0.0585038189992210,0.101511045083904,-0.0628382084357705,-0.0689945848075567,-0.0213894516585217,-0.0166185791827382,0.305449498569746,0.0116519103842052,-0.0879029943108274,-0.143081208950661,-0.107541840233507,-0.0421865094502319,-0.211843750196790,0.0591488976211992,-0.0431860611717673,-0.0955240138614766,-0.0339754302026140,-0.137779959310012,0.220069017241601,0.0311105927617669,-0.186179360198578,-0.0110449882863184,0.0964796356228418,-0.103614706004301,-0.122780598417971,0.0806010885923559,0.185392408295259,-0.00771882227509342,-0.124545110983108,0.169745990135373,0.0559512991510121,0.0621922498493295,0.00309673939001487,0.0859375354981521,-0.0110778094184921,0.0198757663961019,0.158155572772282,0.118910938751514,0.0410234573911829,0.0390741854446774,-0.0303302535906612,-0.155604107114859,0.0998397182886613,-0.0951489824362528,0.161114102645314,0.105183772127738,0.0269367637011741,0.0195143195434890,-0.236139471527457,0.113442896343964;-0.0329764000837078,0.0828277185744460,-0.0319512911563423,0.0212769943912415,0.00224888976148165,-0.191691899338624,0.325260289211998,0.0260323552374649,-0.0280694497268086,-0.0487841677947967,0.0868942780821154,0.0869604072800039,0.0541482061196306,0.0300248389555454,0.0711204385710738,-0.0166739010134149,-0.000210463565243813,0.119313440384877,0.000904076898489896,0.0520168961463987,0.118493803015180,-0.0616713023909987,0.146510049619165,0.00401749710945254,0.0604071618428554,-0.131433951276810,0.128320607244964,0.0570113839825123,-0.118010135487180,0.0798086575076296,0.128674262235946,-0.127116998014466,-0.0539135217790900,0.139839612954412,0.102240095164613,-0.0642156422059904,-0.101523119707486,0.0608213230676152,0.00785482120766890,0.0833575448874380,-0.0504552814467628,-0.0915685881423549,-0.0496385963481390,-0.0783755976602948,-0.0319314498069734,-0.124771305351978,-0.0601949478003159,-0.00103100217043068,0.0995212359297057,0.0150202928959502,-0.00915425869270596,0.0967723828495786,0.0995864371691921,0.0413614084592217,0.0113312274226341,-0.105261921322101,0.0391838524346070,-0.197140363195711,-0.121116407116272,-0.211953770124131,-0.135205410095566,-0.0843660733228504,-0.0111376217999973,-0.109134774452525,-0.00864635700535317,-0.0439745563852126,-0.129412530110414,0.0243207678979336,-0.188127735019481,-0.0249332751080678,-0.0606112650108692,0.00672192177854285,0.00888245961448435,0.0708744691911945,-0.0533768675147943,-0.0576091328501173,0.248524217905074,0.0975140966162442,-0.0383429638776056,0.0147956821808272,-0.0560533653361392,-0.0162786540167037,0.115408809738312,-0.0987549198124537,-0.104518181611629,0.210242178094675,-0.152523410772268,-0.0250411207932168,-0.216900869464442,-0.168850327067053,0.0156696220187621,0.104302926742879,-0.149441206932761,0.0424284307379844,-0.0285198028483577,0.0157319669703722,-0.0910351224541244,0.0490108068373450,0.0629069586610889,0.130427258512145;0.0118588960357041,-0.0834012341725931,0.0602887155182988,0.0865967341572419,0.0678178213512397,-0.0976762575951242,0.0132875009735629,-0.0886870078036348,-0.215672775436334,-0.160812035476530,0.0783290278901409,0.173052236428776,0.0531816394129711,-0.149739659697513,0.0904316918390298,-0.233889526196378,0.123500141420310,0.119453057948641,-0.0721389669168406,0.148591453304885,-0.105887488105112,-0.0132023234768293,0.0425005707303799,0.177286815985358,-0.123602260633429,-0.0823584407181282,-0.114013632026616,0.180276389452730,-0.118469798519564,0.141400870760095,-0.0991364542195162,-0.0529665218310974,-0.00213734899819279,-0.0390271067246628,0.0256782133985878,0.130653923049921,-0.107553207405436,0.0910026320673982,0.0220229031090176,0.0346237227665598,-0.120744748600036,0.0138022788244872,0.0567435418690675,-0.223650961048687,0.144072133242570,0.0238107258407991,-0.0490014619291370,0.119967424668769,-0.111689916446414,0.00293431176725655,-0.100105938745688,0.112160021454198,-0.107022841471624,-0.0537769881824785,-0.0343400768664375,0.0191340552018367,0.0490909432842112,0.0879970918986049,0.107553281872598,0.0976314465049506,-0.0354155601139940,-0.00250324865591513,-0.120870427336527,-0.0304345318050949,0.0514480362820863,-0.0498785820964826,0.0912719188489768,-0.0955408624925223,-0.0891853743536757,-0.101834391652469,-0.0817670374968633,-0.0445360267199360,-0.163962058831968,-0.106426388354026,0.0459852612310065,-0.0798446246645753,-0.0633671832551815,-0.194556460661646,0.0323588282226402,0.00416938296736691,-0.0385200088173301,-0.0879829278428844,-0.0123530163904363,0.0745563779810522,0.0320213027522168,-0.0638527252587347,-0.0282277028946806,-0.0722506689915700,-0.143605542099480,0.0504045062724315,-0.0762304086605074,0.0785660630475015,0.177008924229481,0.00239721467154935,0.157796921994206,-0.0698973760967006,-0.0283263179563261,0.0835998737190475,-0.163556256591006,-0.0729318177976791;-0.0308070598456051,-0.0582020778608889,-0.0729794712729341,0.0127293842833059,-0.0533471326051035,0.0176223377765644,-0.000291634310566780,0.0429444859643064,0.0670508016656080,-0.109282016228827,-0.0426314580103377,-0.0197051394088324,0.00218966525508881,0.137709044619197,0.109017448706529,-0.111406364025004,0.000848736437599771,-0.0886829719284830,-0.239900205255863,-0.0423262594001158,-0.204576978447096,-0.00552385453073616,-0.0830248927093771,0.263916574756650,-0.0659481470896587,-0.163262874237675,-0.164122539367044,-0.0699612452483845,0.0705619398392689,0.0196755060166810,-0.0186247761011281,0.0256366456154337,-0.0245549222720406,0.0459174215663612,0.0799148838569838,0.0368102601928926,-0.122809853664208,-0.0119862918448876,-0.0832733948249978,-0.168465484763598,-0.0364226165105466,0.0162114936600370,0.0532463438258030,0.147368557854541,-0.0323093808007271,0.252386332981549,0.0447035662355544,-0.213364175074982,-0.0824492662423741,0.0445868606160560,0.141405624458760,0.119263040026197,0.0500751050588821,-0.0427198261031982,0.0394608225481027,-0.246729754744378,-0.00576497626847541,-0.0964709930032956,-0.104426091363428,-0.0905398037871398,0.135215439049088,-0.00932801231928231,0.128494269274639,-0.0598954453850079,0.0412692188458933,-0.108398292042412,-0.101951788618999,0.0742518470212781,-0.0108385153450784,0.122927737457678,-0.000810585799307990,0.00409554807329082,-0.152502652429950,-0.103573063047510,0.154346488963864,-0.0527029107816923,-0.0409993684042198,0.121312321585408,0.0742372594280343,0.0811426525752680,-0.00413115200489200,0.118830543317030,0.0593379836186392,0.0594783950947924,-0.151193056949275,-0.104572721678366,0.0934945616659043,0.0181722775444490,-0.0666037135243275,-0.139746686204371,-0.0853405409079190,-0.0178370377994646,-0.0889173117605299,0.0629192153933734,0.0251310445856977,-0.196974889821357,0.0871588498648050,-0.0498762878075841,0.0122760193217654,0.0386991145746655;0.0277310973955755,0.0266445484927555,-0.0190148793231859,0.131774009468267,-0.100419510044475,-0.0180095848617378,0.126335439901874,0.0522207848427611,-0.156967636835570,-0.0502518489258177,-0.00962896293282696,-0.119652845191633,-0.190447813465944,-0.0845907843449168,0.207739784995839,0.0384436991059733,-0.172248079489214,-0.111361500938635,0.0986664818916915,-0.0504277967441178,0.0456264949524760,0.0368615929327267,0.0927592451364920,-0.0434981950564872,0.0739153031737399,0.0623919246740751,-0.0111323571976941,0.0584811497944702,0.143742396633900,0.205653187870751,0.0820525192137521,0.281151771440130,0.0522241406383826,0.106312839991658,0.117762059755403,-0.102615930553586,0.206781379110055,0.0628632719260636,-0.151689199317963,0.0913885608920322,0.125932832971800,-0.0287742318877461,0.135295499466369,0.109913262269003,-0.0850574752166771,-0.00686314097222076,-0.0502387711306173,0.0662782495590553,0.0133268768753452,0.0318593602827610,0.0922421315872477,-0.0215794832355668,0.0618592836848792,-0.00152255900468627,0.0389574594938407,0.0324698326377203,0.0168706917245782,0.000440843364027850,-0.0373735571829530,0.0715055821537761,0.000917287309728772,0.0244474838289636,0.0330182838574546,-0.143159772623913,-0.0990224517119101,-0.113840860478767,0.0582904736002607,-0.0883639070750281,0.105704957251761,0.00316698483996404,0.0119042106732063,-0.0391091140425592,-0.00577462190229608,0.105616575817453,0.0183744933472786,0.0706842399940968,-0.0235349273484346,-0.126811023879718,-0.0851693581478788,-0.0526188730781685,-0.108537057715430,0.207910042823319,-0.0148650330550057,0.107598766661995,-0.111109627575256,-0.176061842578481,0.0292307921739919,-0.212052961461828,-0.150437858756347,0.0515611962916551,-0.0215583408548915,0.207727016648059,-0.0103886145953048,-0.0500103884629786,0.102196123053903,-0.0333117060975832,0.0259262803862372,0.147124968264850,-0.131597728917943,0.0122486926475647;-0.0861882219376762,-0.0527102471412159,0.0192505133951367,0.128306895885732,-0.0322204529953067,0.155456476759553,0.0317866964422697,0.0182977982488581,-0.106901354915852,-0.0822340196775397,-0.251010097419308,0.152828002296341,0.0161069253300442,-0.113636569623366,0.126292872020510,0.133846120676901,0.00200046886345637,-0.115041275601099,0.0171422328179780,-0.00613926389602524,-0.156293072496963,-0.179113471023043,0.133460780436381,0.00815954001518126,0.0985646170325261,0.112432094605106,-0.0851778215033959,-0.113292515531891,0.00823885381977943,-0.0555999591400773,0.0378788211252053,-0.220212557840148,-0.00162707507316318,-0.0987746239686760,0.213994254061118,0.0134424702583660,0.0205455911938605,0.0325827444172522,0.00613014062993385,0.0140721303717940,0.0426297451123701,-0.170148040319248,0.0391852014049210,-0.105577656402893,-0.0770698364274793,0.0391336531246217,0.0633576325518662,0.0198579237914445,0.0919755560116148,-0.104030968367858,-0.129223262015257,0.134873327485297,-0.148811780664119,0.144067397980619,0.115841364782506,-0.0987395574225353,-0.0733025866655333,-0.0332973442257814,-0.0734812079338657,0.210723624661243,-0.118455083446821,-0.0281429708324209,0.0282802448264725,0.107320004194018,0.0255871631746563,0.00422811774042182,0.0923146707647194,-0.00523364376433026,0.127080687511604,0.151781442021883,-0.116830510878163,-0.0155617446287876,-0.0271577036667150,0.0487655202800473,-0.0103480662346472,-0.0485063703521292,-0.0531678215373851,0.0820792677289123,-0.0537681955268765,-0.0454969097869462,0.0239363670011285,0.0455711186483263,0.0312485393381823,-0.191436712137969,0.0844667354372591,0.0564232994038215,-0.0499458687533663,0.104986565370814,0.166087984666533,-0.0233270223827946,-0.186469797971750,0.122290363755367,-0.150760478699392,-0.114857417137647,0.118724638018171,-0.0161828989227017,0.00164485383472626,0.0949476551051096,0.0989550600719681,-0.0377477511414885;-0.0505411399083199,0.0390808128285142,-0.0703025192999272,0.00805303916032501,-0.104256770434299,0.0248811806721185,-0.153110866875417,0.0879639179919479,0.0420621446803031,-0.0812301332361880,0.0720931311805442,0.0903621990142227,-0.260132635221266,-0.0415546126842469,0.00543895216924367,-0.0455565378165786,-0.105190350390955,-0.0853790345249176,-0.0864431324597588,-0.0148295646135893,-0.0785311487383596,0.0951990005006561,-0.0591076799505984,-0.0825031449936153,-0.0281751223094401,-0.106651022208933,-0.0636269403465240,0.0283851827938314,0.00805697303416850,-0.0780249298478906,-0.0898248363843337,-0.217399079094836,-0.192699700940780,0.0393909116375600,0.00966859696416095,0.0569237880040580,-0.0882292778167635,-0.0549828549547721,-0.0343900874612539,-0.135499625094247,0.0493798407399357,-0.0238692098356942,0.0577495765641463,0.0144430858834472,0.199642993481100,-0.271376345537230,-0.0315298861331686,-0.0239317111010453,0.0452303592808971,-0.0235782330062717,-0.0767782477349187,-0.0615162758318458,0.101224673367762,0.00128481299870008,-0.0387945286145445,-0.00251276196505494,-0.00632422383759816,-0.141259935806050,0.0751245130314004,-0.130627257918629,-0.0663594222260228,-0.0670642551352228,-0.206589157150809,-0.00585096662418953,0.0557002146657250,0.0282912084953924,0.0163209416969024,0.0423984296238122,0.222266381356651,-0.190430220281224,-0.0796767124350836,0.0400231726266242,-0.0519100997216291,0.138054165042381,-0.0287403824664617,0.0675712934017505,0.0523397832996985,-0.229614567050366,-0.00537707637412788,0.0446747305785408,0.0814950988150326,0.0196423738857557,-0.0341093951680209,0.00668748416270193,-0.122809688799920,-0.183224420141935,0.0172562780062783,0.125924392235767,0.131906122127896,0.0869986434930104,0.0372845371188524,0.146015417859431,-0.205746740539386,0.0847795720005905,-0.102094059494127,-0.104278341548685,-0.0352598816897771,0.130903234488691,-0.00301181596446878,0.135789021885120;-0.148054166610189,-0.0405063520544491,0.155759316647607,0.0183491989585371,-0.0683876951878630,0.00440630244492902,0.237261846618967,-0.195092491201426,-0.0346538844824359,-0.0215395188054695,-0.0746704410342616,0.108520005888938,-0.159901090645634,0.0221867577269067,-0.165661696138850,0.0604144788389457,0.0354818417302172,0.152234463490368,-0.100520713523300,-0.0413426807692424,-0.220079343835643,0.0592739748411862,-0.257718837744642,-0.0545793567612171,-0.241873803181614,-0.00587819848341471,-0.165391857915177,0.171340355355659,0.0483513455466556,-0.0498384340416084,0.146739807480428,-0.0303346396271855,0.00142914061607026,0.0333077215964551,-0.0496573553802873,-0.0441652467674092,0.0267568167636430,0.111168053671428,-0.0264357659252365,0.0551662125200411,0.107755444766904,0.101745517755538,0.0402221789044311,0.0882287980863886,0.0142717628554475,0.000293653576757978,0.0981202155158989,0.0641413969760744,0.0564993910419110,0.109928547942638,0.0250408677579124,-0.100231226404571,-0.144848428753560,0.225296819239886,-0.0794931634282719,-0.0931743746695379,0.0337066067209044,0.0757952279660947,0.118086222804133,0.00172952843053718,-0.0356947785001099,-0.0333065206436032,-0.00790812043305641,-0.0974451887457423,-0.102182104256263,-0.0186905537879690,-0.101046425676713,0.00267937491491777,0.0806916830383382,-0.00586580159910740,0.106213122886254,-0.181727548013602,0.0587210478716070,0.107438932132115,-0.00889028359838428,-0.139506058537540,0.139420385939634,0.114361982716557,0.0305248989256251,0.111778589944479,-0.0948046653640333,0.0664412433353662,-0.0303074856242743,-0.110544644407999,0.0787445580764832,-0.0370847568876611,0.0122132066273861,-0.0809264520656752,0.0568732844302067,0.0908174847118890,0.0714727079200283,0.0528457831597198,0.0164487486692697,0.0918429085720419,0.100864926253732,0.0857994341957317,-0.0536771635953046,-0.106249869776130,0.0962742066735305,0.0342413835106287;-0.109902781350468,-0.0568981474848198,-0.0854575385434072,0.106538677234678,0.129390007160892,-0.148144328717177,-0.00985599908785624,-0.0937727988365700,0.119722421033923,-0.0193154612928849,-0.150598241743674,0.0995070928867469,-0.0463478088436522,0.243627460861821,-0.0529182486501150,-0.105756782352196,-0.0151921774955982,0.142608749150719,0.0628173744261013,-0.220398497988175,-0.0111181155362230,-0.104249411398331,0.110932588382761,-0.0619451059625759,0.0290682513475066,0.0990918217319624,-0.124717146318712,0.0411133101599489,-0.00671803032902740,-0.0148943889764156,0.00307320999512105,0.0245451727095362,-0.178028663988624,-0.0144219621747785,0.131671998797699,0.0107262820363024,0.0409562104652954,0.136850879611785,0.173855351566484,-0.0514082654670145,-0.0629699721415026,0.118868210866936,0.0491693304090736,-0.0658458903001894,0.135296181197267,0.0253219191654698,0.103598740829550,0.0753482197915866,-0.00796150542450992,-0.132802574077571,-0.0156776542758698,-0.0221805906325147,0.131958562970041,-0.0258484465936071,0.0864118991739827,0.0569338502492312,-0.248837390498785,0.0211094207261456,0.000800730038704233,-0.115037687188720,0.0527671238314735,0.287114638342523,0.0437195908512685,-0.0812443183848860,0.117472363507939,0.0715585620314213,-0.0397215160938903,-0.0867928144517608,0.0328000021564075,-0.132262479928126,-0.0400325171268333,-0.120340765281726,0.0547021789073973,0.0370227689741563,-0.0813434476174642,0.108445074235346,-0.0281594581985781,0.166663190566153,-0.0326070213226127,0.0907482712785440,0.0105289595171235,-0.0226756018839535,-0.0861696233996521,0.0969912057643046,-0.107512587455823,-0.0954665590558137,0.0897909919377049,-0.0604894391158117,-0.0757824165755021,-0.0664702236547717,-0.0689807354304497,-0.0102783192694012,0.0601606211738361,-0.212742614879087,-0.0295464058428390,0.0834215273606264,0.0462063811128968,0.160582122461509,0.115175810183970,-0.0347018359754115;0.0857307358769903,-0.196528155784240,-0.0709291208011965,-0.0438785472152508,-0.110978338492702,-0.136593936802712,-0.0455390980488045,-0.118682707958931,-0.127602724390793,0.197525572343806,0.0683835439112812,-0.0277698213314159,-0.0637288354820130,-0.0556478751798004,-0.0879072800348683,0.0204097540750114,0.0815478577607331,0.0280794030730930,-0.0731902121500522,-0.0946973958502042,0.0134298879351881,-0.0155173597813467,0.0743511186037303,0.196620023052263,0.175089174400868,0.105850987308302,-0.0905721938294524,0.0899562043028503,0.0897641720910236,0.0977183456241572,-0.0449575732903705,-0.000336420457918738,0.00909427922671552,0.0758058241115728,0.0135099842721428,-0.0483263654588625,-0.0677510641918433,0.0898156927442805,-0.251456135370645,-0.154077606415107,0.0824619065622129,-0.0101235550442087,0.0273958003503553,0.0409626879424783,0.0441607295925701,-0.0533646350360663,-0.00476630768167999,0.0117811479677373,-0.0250186715884022,-0.00392441881980368,-0.0831269982217381,0.0649738776065198,0.0121115732094022,-0.204313749633812,0.00661141459448344,0.0912135916761230,0.0115734259875203,-0.0979323027061256,-0.0416880512980803,-0.0822944532946902,-0.183504417402346,-0.134806997404533,0.114734936929463,-0.0473492426907563,-0.0923278414308741,0.115050633569289,-0.0193719562751927,0.146323881905675,-0.151867636282481,-0.0741881331165432,-0.0743404200000158,0.0324319045870382,0.0491125828004165,0.0711498266679900,-0.00475042418119628,-0.172425944044548,0.0994810911130736,0.0742543279277199,0.0337369965276236,-0.0922693658195308,0.0469002312337494,-0.0455809952762850,-0.0746180219174692,-0.0775798859381271,-0.00939729843154020,0.0457988899237767,0.265880043232042,-0.129609111343658,0.260361376913155,0.154397784349820,-0.185321150155872,-0.107285029976273,0.0538176396011363,-0.101240159905694,0.0359719440546856,0.0729774849888699,0.0410452311612305,0.0325128754380844,0.0241573075719590,0.0534646140564855;0.0156264898973441,0.0467967891494716,0.0518997383580101,-0.00728213137475560,0.0417566758425818,0.0788994864636589,0.0965853545467004,0.0556365543665083,0.0308678489669942,-0.112230653938148,0.00944190738120310,0.0150096067597202,0.112684249235730,0.109874762656230,0.0335962209207219,0.0935187385307543,-0.160112441716045,-0.170339257995148,0.0123798628919804,0.00251427760353583,-0.174923637849296,-0.130595981609062,-0.0646337308398878,-0.114887355048407,-0.217548944490207,0.0623896497574512,-0.00623320327928121,0.0171109006307753,0.000278557246365653,0.0843605490406024,-0.0577414754666060,0.169872844981425,-0.0367392359912837,-0.124781384330911,-0.0712069214966213,0.0267079127638053,-0.211095040613668,0.171698651467940,-0.0191329058281427,-0.0903282291752818,0.160345702774634,-0.109481710484956,-0.190926906412885,-0.0748423477621461,0.0292222285082316,-0.0344299383040662,0.0158879029071955,0.0600272948514692,-0.0621072740519738,0.00826632387944057,0.0126240774299760,-0.0966389024483634,0.0820254893771426,-0.0592965994738963,-0.0814187240047874,0.0148901498506116,0.0195564287371490,-0.263599131475746,0.0176211028172816,-0.0687473357986019,-0.0609168060472005,-0.127471588753866,-0.0132896724468020,-0.0782333293006493,0.203807143480770,0.105205279872274,-0.00576605406742122,-0.149879576660167,0.0701523747067035,0.0476286191634071,-0.0334781994951213,0.171395969398624,0.0773643316189989,-0.00965076449879659,-0.153105748513613,-0.102092705829231,-0.167823754269130,0.0681315312347199,-0.0927487620364827,-0.100769527458814,-0.257808412402043,-0.0932717733474456,0.00563202198114524,0.212751511515503,0.0749218165277194,0.138199490053269,0.0251215841561488,-0.110156683750506,0.0448853238158505,0.0681926101110889,-0.0713848866790137,-0.00146882076513933,0.0616542645503498,-0.0134300878739438,0.0275822638007238,-0.0440879718409581,0.0455823337632732,-0.0359926881090418,0.0342298895909878,0.0859859779375721;0.142289466828310,0.0628602915397198,-0.0470071103200984,-0.204796425622203,0.00152423621739443,-0.163230272381504,0.0342940794770915,-0.110893926728212,0.0646893214370016,-0.0390375209177458,-0.0393114310138696,0.141415332993977,-0.209685910842695,0.0850213334483138,-0.0730184106155776,0.176796918839052,-0.0777117269114228,0.0330196400036556,-0.0592651681213761,0.107138807576203,-0.0721042208240973,-0.193632116747223,0.0230740338936136,-0.111627893606155,0.00287357620196275,-0.0381253396901099,-0.0463311261320036,-0.0226322766262960,0.00888221273052730,-0.0513157262831826,-0.0309637244337594,0.133797807522227,0.0366630532731141,-0.159944201253354,-0.192645545030540,0.0737379788139155,0.0577064773720277,0.0908914738379536,0.0408814061642644,0.0225569705191038,-0.0578139363889745,-0.0591753347657011,-0.0222478106945053,-0.109852694739619,-0.145573780648451,0.161529308836347,-0.147605913063916,0.0442916051388960,-0.100415300607078,-0.00123998208820512,0.244143458684838,-0.0567019715038632,-0.0558718573294209,-0.0362396433941156,0.101226159728620,0.0162213285605849,0.0170645607256337,0.145205843077835,-0.0571094607101551,-0.0473251669804832,-0.162064484772438,-0.0425044152282903,0.116403027569939,0.0279788758483946,0.0874208339479508,-0.0766118374390638,0.106460813981452,-0.0466264408153593,-0.140516970990533,0.0119151196635954,-0.139141233069489,-0.0992062604249709,-0.100010828114191,0.0154027270009594,-0.0130129420228722,0.0265812974913786,0.0298644388808573,-0.0442566429570325,-0.133678003329832,-0.0931776660205549,0.183328994725365,-0.0605639029855235,-0.141675600815962,-0.0288528049390453,-0.243360817530577,-0.102471879974502,-0.0440294053325760,0.0853821486499188,0.128093905663552,-0.00832299270362520,0.00761307828247399,0.0278010999934966,-0.0759016368203882,0.0717628552427969,0.0838693791296025,-0.0201275351683423,-0.155808625324526,-0.00277007635866491,-0.0487580239460728,0.161533395701918;0.0765500028954146,0.136474797104251,-0.311386584404647,0.0529074882958994,-0.0866801533021979,-0.0589888327882770,-0.0193929521002031,0.0150882387605995,0.0256012531887451,-0.112341405421301,-0.0421232328388214,-0.102530648714239,-0.0502820081165069,-0.0225058922496008,-0.0222041580701989,-0.198941509511175,0.0875135243242255,0.0703640371039855,-0.0507011031945681,-0.00840526894434516,-0.0459371934047755,-0.154558968186691,0.106143847708579,-0.190706105779048,-0.0234322990838395,0.100594474588704,-0.0331528707969011,-0.0145084981908457,0.109993990041843,0.178089101467636,0.0335508600018390,-0.0626494189353847,0.0692762160993822,0.00290040876969641,-0.0281951587979759,0.0921024140244075,-0.0111381322051712,-0.229434877349755,0.0449165597168294,0.112888899714956,0.248405479845198,0.0481715238187630,0.140007600938320,-0.0275058324525173,-0.0679599638120235,0.0460441174785395,0.0189589607740464,-0.123028651418813,-0.228484620384592,0.218597840465588,-0.136826811620264,-0.0222065189033576,-0.0653080351472107,-0.0390095324471023,-0.116863277948055,-0.0771964885273291,0.0486402515211863,-0.105077051452562,0.0731163268827783,-0.187789567661366,0.0631343270679942,0.0373595580861475,0.0469675585756795,-0.163020976736905,-0.0459371874159809,0.101773274373623,0.0900353205164731,-0.0865875963373198,-0.0279957528167789,0.00995985582548108,0.0706738428662101,-0.0422993292334536,-0.0740511502334772,-0.0565944804269066,-0.139378125431925,0.0631337242531290,-0.114384618215665,-0.0134575354950396,-0.000639990532748059,0.0394452835694921,0.0921824012595321,-0.0473316307338441,0.0861939898736324,-0.172618423299891,-0.0103555677357965,0.0839008165688547,-0.139070682240784,0.0197061289321697,0.0985759101206014,0.0835967791343749,0.0181392773578543,-0.0294230673013294,-0.000498064715163590,0.0300501803024884,0.139627905715244,0.0879762245030729,0.0483021160236982,0.0178729690230012,0.109361475916199,-0.0811827804295072;0.137061472110451,0.118068477030650,-0.0318406742309871,0.149064475960617,0.141969092052182,-0.0752129699317785,-0.163774292599739,0.0257448325701204,-0.135095485875526,0.00100680176283567,-0.0395066043528943,-0.00891459817425972,0.104159178828013,-0.144147079590454,-0.0652291751328039,-0.0668593291040280,-0.0672786617820438,0.0688736998036959,0.0560514965569716,0.116799095391440,-0.146049830307783,0.0274860076780476,0.0518527913457310,0.0213122590532067,0.0129935608009992,0.0749524261984929,0.0512994698381078,-0.00894770811282263,0.0638528012098763,0.114317255648260,-0.0478737477316162,0.140721115319396,-0.00302081629687759,-0.0512690740230988,0.0860554799301711,-0.284419653398451,-0.0534535917829828,0.00555189278799517,0.145357282262998,-0.0836991692386469,-0.0324739355189275,0.0549691545974337,0.00451671705405827,0.0537480019088143,0.0215961552226281,0.0676133261955555,0.0307567639207731,0.0265845176360834,0.0880915157968655,-0.0346800324267247,0.0521451999950981,0.155711804507961,-0.0560141485639362,0.0434673595248987,0.0389274200414023,-0.0857241300457114,0.147925951806543,0.0714511452532557,0.0796399562693881,0.0258953796989279,0.0616585617966861,0.0307683209267635,-0.0732462562347103,0.0427580702935356,0.0591792762792671,0.268991881788428,0.106869425523591,0.154015408563975,0.0393143952288871,-0.139311750457738,-0.0165391942431707,-0.0390973531477316,0.0706260209374958,-0.00321181549559116,0.0566505623355231,-0.0208364203387861,0.0111823469313309,0.0204628530634358,-0.0675038884708881,-0.0527513479326953,-0.184378190177370,-0.0171705225264847,0.0856573475338792,-0.0922168399643109,-0.120198509728439,-0.129197748156347,0.0286429810664822,-0.0439094790678169,-0.0141128339414649,-0.0149645356156656,0.185559180641279,-0.186409291701976,-0.158476267362600,0.0380309438120411,0.0985619729442701,-0.0376907658894357,-0.0959755816566947,-0.0650418378092590,0.224106376872478,0.307918454155764;0.0743450529357871,-0.196742745418063,0.125300813437670,-0.0446148384874208,0.131359852403476,0.168437272417324,0.0561985196121012,-0.0431297364777830,-0.0238607061723001,-0.0992880090120531,0.0953272159636215,-0.0575812476166595,0.0257946159796706,-0.0610013061087671,-0.163028092876959,-0.0545954786529679,0.0645787733248522,0.0272286201994695,-0.0181715003596754,0.0882364519846690,-0.0319768632731115,-0.0645218062271725,0.0268037874317394,-0.171587778021054,-0.0498373092315328,-0.0485775568819343,-0.0324392946332298,-0.0179097725261683,0.121717455826263,-0.00728901573973885,0.230780362801198,-0.0486137905596237,0.00310498548511140,0.0178680853781118,0.00587713613666248,-0.109462454947121,0.0568202508159247,-0.0808654263112947,-0.0528764343602391,-0.177134289519935,0.000346901608596704,-0.140848268427401,0.155949873788344,-0.0510788759657723,-0.0773503749798737,-0.212006763354163,-0.197859462651914,0.0122623951903061,-0.0189368095017674,0.101165462591373,0.103684178169046,0.111042635276295,0.221159837052514,-0.0199657865453699,0.306173431921845,-0.0566760631979165,-0.185724442367511,-0.0783570729937066,0.144522446673308,0.140804845814911,0.0309881358584941,-0.0727704459620524,0.100383099175929,-0.0857051899055200,0.0319736585531611,0.0154213161422511,-0.0796582652754544,-0.100280932240041,0.00481581676776494,-0.0294324995683311,-0.0857105830945437,0.0531711162416268,0.0660360858712535,-0.00755039341051379,0.0147482810450025,0.0254254188920826,-0.0154116370751119,-0.102598227233254,0.0348048914145157,0.0860766956723527,-0.0221994802961028,0.0547324628409909,-0.0240796463217060,-0.0734747084666848,-0.0896256743962591,-0.0408509115569562,-0.0561811490427711,0.0996662650546937,-0.0192670421595580,-0.0506466697970816,-0.0330011818850835,-0.220121620712456,0.256229682498327,0.0599761599189146,0.0225425658957960,-0.0431758324569737,-0.00912950896964750,0.0262056621418325,0.124655581441284,-0.0355926198458253;-0.0711101216462311,-0.0955631144763689,0.0564872552130705,0.128921555135919,0.165854561889453,-0.0697669282638821,-0.0986360294157014,0.00728132237575205,0.116984707782818,-0.0897084561746581,0.0824608906585237,-0.0797603036459546,-0.0885121177019691,-0.0379072238659199,-0.0485109290850010,-0.0804555781258466,-0.000358035846870692,-0.213936125266626,0.0733962237455259,-0.0375785209535884,0.0854729046716266,-0.0386415138635477,0.0628861044270485,-0.212180652334556,-0.144962550435186,-0.0254783000000609,-0.187490597126644,0.0930416219252596,-0.0755537437569421,0.122966986924463,-0.00703852199450523,-0.0965113990206146,-0.0668668420201006,0.00901029591970253,0.0503563678729034,-0.112578829936936,0.0320569469573944,-0.0547010169002854,0.0477517426758411,0.0257036255110271,-0.131904509841149,0.0840508566078478,-0.0226476484007313,-0.0394364354904642,-0.183229142350592,0.0827006729081826,-0.112605900904981,-0.118195688024345,0.00847626931320989,-0.0532850939665309,0.141675542619453,-0.0843282819963055,-0.0991296520595840,-0.135420908769429,-0.0169922246843883,0.0224976679547803,0.119340112670313,0.0806688025058331,0.0553708204331643,-0.0381779291368129,0.221432703628740,-0.0227747981501268,-0.0979952516483785,0.122422665386782,-0.0707868502049111,-0.0704140702666873,-0.0686458529283216,-0.0259329831992281,-0.139066295008043,0.0116434718666099,-0.0524170812365665,0.157590958490073,0.0488088701747776,-0.102342023263634,0.00688122026730811,-0.239393398590234,0.0472460865677860,-0.0254711419466087,-0.0680130810261192,0.0454646467489349,-0.0484687448124018,0.144190280357672,-0.161519788808280,-0.144802187658040,0.0155459061012612,0.176498795814003,0.153164370348076,-0.00809453822712306,0.0334837464331790,0.133678371594065,-0.0853230860024532,0.217517722345453,-0.0694108338825171,-0.0910693933708527,-0.0822192099903623,-0.0108635526493999,-0.0455453864266398,0.0472098064335540,0.141526255917400,0.0289109130760437;0.139424676818806,-0.111202063449296,-0.184892194322234,0.121152360176412,0.156774957418150,-0.144002665207801,-0.120490906040285,-0.176406774700599,0.124601357806642,-0.0541525879098557,0.0221549342882950,-0.233640846525863,0.106732684440326,0.0243043813031351,0.0683395910823432,0.122862759441459,0.103861213909063,-0.111846580148153,0.160903872430289,-0.00564159413902209,-0.0664085041821689,0.0707947355261363,-0.0293579504986329,0.0839487927049974,-0.155081224314325,-0.00637230106816591,0.120945126094993,0.0525519090627612,0.134667690980718,-0.119757014783848,-0.0549724208716039,-0.0972361101174663,0.0391322789690663,0.216692029342158,-0.00209992007727277,0.0464194103796644,-0.125085049805517,0.101517921175078,-0.00186142807836534,0.0518457498092193,-0.0141877821530813,-0.140951768328168,-0.115499556844907,-0.0949777010868073,-0.0352117471300824,0.0229059948452263,0.0848588838478142,0.106344138878942,-0.0986129988157589,0.120753094235574,-0.0250453287783354,-0.0213721059247442,-0.0177983559842037,0.0441260891194679,0.109558314957991,-0.0519003753806241,-0.0334272861959751,0.0959304166575788,-0.126065159837947,0.00445501816758690,0.0993339283817318,-0.132654042202389,0.0611415887101555,-0.0721745987283528,0.0461694365464011,0.0119713907308136,-0.134371377540609,0.0610919604639013,0.0306701965291190,-0.135764235599006,-0.0750538362183821,-0.0986804766104038,0.00632922005553564,0.128712156802090,-0.0119924485965905,0.0491652299634189,0.0335982767863561,0.0136060909965411,-0.105990844674866,-0.0390164948326243,0.0398688695688211,0.129183174275514,-0.170112829162066,0.0214023872263903,0.199533934531762,-0.0992976955062188,-0.171578793900996,-0.0188580043514956,-0.0538093802574303,0.125638480123130,-0.0459846470449761,-0.0687984381151959,-0.169719400550105,0.134100167663753,0.0422575558119196,-0.0245043910262638,-0.0447915030338473,0.124112459191247,0.00791758567888621,-0.108440686881925;-0.0228309000229679,-0.130844861706878,-0.0886196415133663,-0.0385976832965739,-0.233921898103171,-0.0841624403399412,0.00370627398946655,0.0530265995336753,0.0459792925828991,-0.151621912442760,0.138456333788047,0.0370548757503554,0.0777122173034099,0.00517866492008654,-0.139673327096359,-0.138174953770908,-0.189988301974851,0.0364053647810943,0.0751824313758373,-0.167558989450225,-0.0637162625077224,0.0939541507728588,0.152539659932969,-0.0227248466782366,0.0224054284258098,-0.0106663361977523,0.0730294734237248,0.0508943255069036,-0.0758569542250225,0.0742533260561489,0.112182186895946,-0.0440560827058412,-0.0885397280540097,0.0131147879640350,0.125788739726337,0.0101646594429038,-0.0943920583609162,-0.00423994276833942,-0.0584296186286583,0.0443195449685261,-0.0923780319397142,0.154352618733265,-0.116737530635440,0.0973366885315437,-0.103664912657073,0.0359396830225246,-0.0240754354927965,-0.106512745086443,0.0478297320583312,0.0517775851567946,0.0637256733520790,-0.0395152070169806,-0.00361484560641119,0.156584176599208,0.218466671333401,-0.0949365892125150,-0.0285522593057015,0.154397549125604,0.0522153464940207,-0.00458101794964409,-0.0775260924398146,0.0448690718948695,0.0414402346514621,0.136857167093048,-0.0222011494261116,-0.107799386423610,0.145465030386475,-0.0600861429367971,0.0321151320943802,0.206386735625754,-0.0773034652975562,-0.0138709146292482,-0.0342710227232736,0.102054524605561,-0.0749018213050687,0.0522314176555200,0.0133560040181853,-0.159469167269677,-0.0358420172403857,0.0289518079110008,-0.0368426271597402,-0.259478541393411,0.0808387516240778,0.159802497835383,0.164471976327716,-0.0211754078144884,0.0143214128253641,-0.139778560807520,0.0312358039639398,0.178563991840917,-0.156819065362587,-0.192323178470594,-0.0971357630031401,0.121263205405100,-0.0467061263720012,0.0273425224656544,-0.0341945692829206,-0.0513008824993794,0.0518295614236880,0.0134110380235633;0.0163872848319912,0.0650395265985830,-0.0884106560660325,-0.0187001669984878,-0.0184450349288846,-0.0342389844925084,-0.0462622750955735,-0.0941217994101789,0.244106298587660,-0.0601502490335774,0.00562798986393665,-0.266913374173364,-0.103280536105142,-0.121743286779564,0.211732961631890,0.0750584203457881,-0.114994153698329,0.0565784241333870,-0.0944882165927805,-0.0498636147359590,0.0225768840444761,-0.0727572502599637,-0.00938169523948162,0.0695626974283235,0.0542206035521965,-0.136419546298362,-0.0291942491633824,0.115582271777085,-0.0424696688459335,-0.181228020918893,0.130903679640780,0.129619572716041,-0.0668342825608895,0.000970726734168143,0.0615398410293482,-0.0121561212923927,0.0600144841364857,0.109427660087479,-0.0708807315189995,0.00142278723899943,-0.101533046685196,0.0944668439597206,-0.0998989304235469,-0.209303466910462,0.0259323577219309,0.0431067717202979,-0.0330061793753583,0.137027400630316,-0.0167366841542224,0.00877057547048991,-0.0561882217986105,0.0578807727366852,0.0393222749497446,0.201490046551636,-0.0511452890056364,-0.0728943573433283,0.0260950335710061,-0.149743629754034,0.0923603823151963,0.0947514133541168,0.211434862953479,-0.0436037852322462,0.0334233425931607,0.0566215287459552,-0.197689770960948,0.205683293293531,-0.0763160938304610,0.0635247247890363,0.0631485923903857,0.0759041735060704,-0.0797315987787559,0.00971849129704738,0.0892320029851397,-0.0975258292154544,-0.114378464776317,-0.0942931679966396,-0.0774359500543329,-0.0985381789054468,-0.00310427500681643,0.0657391301566276,0.119423619906174,-0.180032854024711,0.194606827140790,-0.0728771965174659,-0.0534226881317398,-0.0307962034864045,0.0562577782226658,-0.0631655454265466,0.0962177100692875,-0.0902666419426878,-0.0401347313148175,0.0538527906065642,0.153854102398661,-0.0413174885147807,-0.000955691196989696,0.0371318927380279,-0.155818397098004,0.00986550756981835,-0.0647152526563526,0.0598961633761175;-0.0373700468974291,0.0506285153919127,-0.0138730181125862,-0.0630970670887967,0.0789561432605613,0.157006649489010,0.0235321055139864,-0.0204325535392608,0.0225856788572169,-0.124619774948587,-0.258381218425229,-0.0127973210413573,0.0496065973170713,0.0211575260479189,-0.00395801789241967,-0.173455110286031,-0.0705769990148345,0.0170703515674410,-0.0429722884535365,0.0212710467354625,-0.0205077207861666,0.00978163567534427,-0.00502315764274731,-0.0474075495444782,0.0329241506219685,-0.128019793967924,-0.0421291177985296,0.0218515862016196,-0.0569345585027498,0.0294721810299738,-0.0299409699023769,-0.0648963374589180,0.136999485560769,0.162791234454796,-0.00946630724027435,0.0269919273419955,0.124887993920273,-0.187330010623861,-0.0991260665428802,0.0164157556251417,-0.0305725187387213,0.131651338073398,0.0443381676807296,-0.216560406570440,0.0421619078691554,-0.00129119914100712,-0.110988889904942,-0.0234729562062427,0.0590871938093798,-0.146828337928947,-0.0795760782429040,0.145501614591415,-0.190837890934257,-0.0466956834852761,0.0463362279991326,0.103933676563665,-0.126050640384274,0.0249714957262441,-0.0927760920334349,-0.109741994887616,0.00105248766552106,-0.0520885864520591,0.00233680216778072,-0.0974793525415317,-0.00665142776005304,-0.0265125827937376,-0.141835111982192,0.166401601299832,-0.0711878923042273,0.0613274767081077,0.0444496607058808,-0.0512299198987732,0.204299823289019,0.0805087885975912,0.0205420984255309,0.0564200642142943,-0.127665475662516,-0.0680049479160202,-0.0951634915633821,-0.119081523962020,-0.142721857727318,0.0895897881824146,-0.0925079687217651,0.287027918607256,-0.0120157365055935,0.0527262161079080,0.0573403885830334,-0.0725356474426220,0.195513320125030,-0.0799024142137946,-0.00481189807456657,-0.0255175680143434,-0.0424618444293926,0.254526764528768,0.0305040908111829,0.204525363137843,-0.0684673698614306,-0.0118541715628974,-0.0419642687730580,0.112200784511197;0.0546125561617654,0.00751590745087318,0.0740480011242749,0.0910584162377372,-0.00106000097912222,0.0588115870682495,0.0609630472072664,0.0786847244984695,-0.0511094704467036,-0.0507872000456427,-0.172373697962637,-0.0289744485156966,0.0690763927556396,0.149377288022214,-0.00955822173007594,0.0355376216288868,0.0515172936835120,-0.0256927703194770,0.0932199933333055,-0.112484559644043,0.0212731286170012,-0.209321537928125,-0.0771856794470030,0.0227790989790212,-0.173545492861802,-0.172066079023695,0.00402930104568630,-0.00166073277220355,0.0356519604065256,-0.0862619950467819,0.0702117594413309,-0.0995199086200924,0.0562667820474270,0.129032465647705,0.0457628793523742,0.0175284907978387,0.373935801950448,0.0631876706452516,-0.0345232889320724,0.00917011999258319,0.0411196820986696,0.0193341390145207,-0.0941166712664121,0.0230947438487848,0.0445941834362613,-0.0227751568468079,0.00285204138082300,-0.0124104732340943,-0.0698155626186191,-0.0504097214625751,0.186449900353147,0.114359191166774,0.00914718248193822,-0.161344150064658,-0.144429578574408,0.0638912677780428,0.134391557486830,-0.0679198837351767,0.0288410779026303,0.0562609650083633,0.0535521393807659,-0.0808050424423458,0.0400305547002056,0.105342653333402,0.0682120132639267,0.0525086504155317,0.238601536676536,-0.00267810731076461,0.0177309273048873,-0.219733458506773,-0.106684058222329,0.0827490281724788,-0.242794463605492,0.0642898679977760,-0.0392568608083509,0.0152337298007559,0.170948792333013,-0.102826702761629,0.148848058211117,0.106818354585181,0.00682940500633952,-0.115950944085405,0.104139787315476,0.0296916893124179,0.000367268987217141,0.0256839523488539,0.0710693116074910,-0.134018704203354,0.0244856539589369,-0.0459961343758274,-0.0176072746371671,-0.155819298773783,-0.156482071593564,0.0400804657329106,0.0199193942828723,0.167872492056860,0.0192179460340024,0.00301250053409955,0.0160926139391756,-0.0976085841337313;0.182605368363104,0.00995251233585274,-0.0836092973645898,-0.101795365937226,-0.00460603251801220,-0.157753480208591,0.0261397266763242,0.174994045563989,0.105217848500276,-0.149075784823113,-0.154654472168566,0.0495153390650762,-0.000988665514928517,-0.0330998228362283,-0.101899113161265,-0.0267728306966417,-0.0310339885898042,0.0587016857509946,0.0202529110478232,-0.0293572556285853,0.0546210091175545,0.0228272354033639,0.108321323168131,0.219314498188744,-0.130512473828392,-0.116779556116599,-0.000976028654441856,-0.105229021166880,0.0186190547524838,-0.000615006215526100,0.0150711542509069,0.0156055653016493,0.0292059113979218,0.0693004455661136,0.0340598106354785,-0.153474988249938,0.0298959166322710,-0.180596403403806,-0.0208792744619233,0.0655421456294540,0.00546631043339660,0.0326056722789271,0.0360582425067128,-0.0307279933920060,0.211797114505435,-0.182611219784862,-0.0505055751452316,-0.0125104082831817,-0.0660417334666686,-0.00393123343630541,0.0545220113000169,-0.281772788718533,-0.228263871844222,-0.00491677485738582,0.0706314654948882,-0.0969961960757013,0.0730595964208902,-0.0473991885496135,-0.0381424945415709,0.199141872989203,-0.0114793009569725,0.0377575059915889,-0.105432093778897,0.0368949782283194,0.0149221802789796,-0.0276738963434128,-0.171069130586794,-0.0755828294444258,0.130253900147673,0.0544446661924821,-0.0838437530723544,0.119976721845679,-0.117803402110973,0.132657145384487,-0.00974961554741857,-0.0488395718734986,0.0649904113457402,0.221767791355155,-0.0938424612906923,-0.210777757167044,-0.00968036316814253,-0.0596044417887594,-0.0973143056124933,-0.0798730299790867,-0.0677906894551352,-0.0348028631842763,0.0183270238381105,-0.115051525550129,0.0687725703289732,-0.0611912573016267,0.100240032234214,-0.00862272912972490,0.186948375203758,-0.101386240413206,-0.00575213799605842,-0.0865732723836435,0.0399613569625809,-0.0315773865392909,0.0124385515423320,-0.0989588813728937;-0.00747980612185820,0.0397539185897175,0.00708909077385021,-0.0164190618672110,0.127918211801945,0.0815978997294806,-0.0256290359986986,0.0115929244869662,-0.0377233329560986,0.325105589635784,-0.0392070989954883,0.0481103296404281,0.0609087887926485,-0.0787295991016504,0.0186382635794466,0.0388958200660464,-0.0280355477451366,-0.00575804210390998,-0.0438583428128846,0.0230144598944947,-0.163108980161589,-0.0583272458688025,0.105557238327383,-0.00551696357368455,-0.186541121604581,0.148980792261695,0.0867595583935313,0.182564655415325,-0.0697324400967312,-0.0460037786417711,0.104759478322365,0.172173021180648,0.0876721216271211,-0.0518160477357425,0.228467704604876,0.173055882779823,-0.0340253541002402,0.0379204725110609,-0.0400020378431433,-0.0341940935031704,-0.133273442494158,0.144923832452917,0.0611701962733944,-0.0608494687464531,-0.135832006710592,-0.141342133828171,0.0123106037979688,-0.259927405442436,-0.184110722644643,-0.0749022815360462,-0.0572568286620434,-0.0582902320612826,0.0514502621179166,-0.00295504512004436,0.163913527888004,-0.124785456336756,0.108373827088553,0.0977269149828056,-0.0480207133882211,-0.123932981990663,0.0332148266102403,-0.0358879601173751,-0.0288109381376233,-0.0693400690150571,-0.0387472321480389,-0.0672322053455472,-0.0268159028927771,-0.0457895298128274,0.0232327207177116,-0.185738247109076,0.0169161657978445,0.188708513401021,-0.0926773451505932,0.190724174826674,0.0370110961278605,0.0841427193780443,0.0402051636316702,0.0294394413709392,-0.0839912090166690,0.0118392279236960,0.0982728476117388,0.0208665840613874,0.133627373213783,0.00960546932469007,0.141821010094983,-0.0381704352156018,0.0521447547399088,0.0301521061473223,0.129526919985240,-0.149074846512075,0.0719909950348268,0.122061735197942,0.0844599436479243,0.0216270724566611,-0.0257697717767764,0.0673861470240256,-0.00243348020299724,-0.0293503759159462,-0.0505150929837206,0.0410051367866933;0.168180405178627,0.0352123452663160,-0.0861831454114106,0.0652738888168193,-0.0441348612869148,0.0280788047326324,0.0169595087990571,-0.118701425989804,-0.0901739603621472,-0.0812125592547163,-0.147757136985375,-0.0358963480161435,-0.0933118310535079,0.113837250690838,0.0391568227796469,0.0134619131405341,0.0387388848450930,0.0705092555079865,0.0174896124106781,-0.0348510568879369,0.149881025858810,0.00351902120867676,0.173546155045745,0.00464315182819949,-0.130569410663271,-0.178678785153810,0.116984435435767,-0.119117848615575,0.00797694979767576,-0.0971409953777384,0.0152018181921040,0.0201112425904240,-0.129351780085484,-0.119210517908881,-0.0409062235467300,0.271307434331816,-0.0624227227240370,-0.0156476136395076,-0.200627302592061,-0.194312836115975,0.00849330855848324,-0.0536126797135582,0.0453985620702694,0.0699914461202114,0.0369380862348513,0.0160051983580983,0.0204789572072128,-0.130647525559903,0.242828838965313,-0.0536621666956510,0.119029744511589,0.0719198701176523,-0.0468996049878865,0.154459557111210,0.0344124262051672,0.101481180323603,0.0202234147353423,0.0396512509129613,0.197365931565181,-0.0260548496487186,0.000236771577458041,0.0189307214840842,-0.0677418008953663,0.0115719163401598,-0.129429650715539,-0.0718837302116997,-0.00868424027150964,-0.113543938404951,-0.0809689008472325,-0.226715413599173,0.104528799529870,0.126317829033319,0.162825459350776,-0.114487810649643,-0.0362017681204882,0.0879021908437574,-0.0793315073231345,0.0741900196238502,-0.0155292239306907,-0.122190115482120,0.0630166595673755,0.0135070344558079,-0.0534509402140988,-0.0997411285856950,0.187104517590962,0.0307460881369542,0.0755842730606231,-0.0848142179832667,-0.112809222306273,0.00638564042360540,-0.0337038676557155,0.0199876711341564,-0.0279321512301713,0.00503820425478776,0.215014093995000,-0.0819551192913628,0.0368513585512893,-0.0736477541693619,0.0479064699693852,0.108346085592136;-0.0120964069741632,0.0607415653393670,0.0197482957644641,-0.162127274721226,-0.0488637567539492,0.200713647071023,0.0752293625183187,-0.0919167342063343,-0.142427070932612,-0.0383149077544039,-0.155685804955932,-0.0500025245305530,0.0790220692808251,-0.0517744343602401,0.0228124648695158,0.0163705948946546,-0.00863681897570330,0.0577836413635788,-0.00866624174416336,-0.0486389350379157,0.0571087434834248,-0.0147898905225872,0.288388428419482,-0.132801994189068,-0.112581864278754,-0.0199328283883383,-0.0232665535447058,-0.159553692027740,0.0356746559657522,0.0859931468644399,-0.158231576115945,-0.127506044573970,0.123703741375640,0.000186042406292751,-0.112655130308122,-0.0337548185538802,-0.0544736882624024,0.0654856382012042,-0.0645774033633014,-0.0268123841683236,-0.0940034185138268,0.120118747706119,-0.298995387807997,0.0442932125034108,0.0235368722512839,0.0315840285045858,0.180637589949001,0.102911458941135,-0.0748438125303178,0.100799489371634,-0.0906755600748945,-0.119193276578369,0.102214730039821,-0.00639926518978588,0.230729793708084,0.0567455536277955,0.106931335123277,-0.131515313177245,0.0896338442452761,0.0123759894879527,0.129521726247101,0.0461843750197968,0.0406128359820723,-0.0918565502326899,0.0284340778410631,-0.127939069546156,-0.0687866449889148,0.167475072977436,-0.0844240646929811,0.0380806678441960,-0.155152033382510,-0.132582475717181,-0.0721872613075258,-0.0324055725050745,0.0727965384498139,0.0145693080089755,0.0473960431519711,-0.106571695642250,0.113766657487753,0.110905525336236,-0.00918296940478095,0.00715291345958494,-0.0409040958792701,-0.0791892894501323,0.0358327581695533,-0.126400123840205,0.00959471890406605,-0.0758965826959093,0.0539892687224366,0.0225352717836211,0.157444701261617,0.126138911968244,0.0237041089268516,-0.136520478805412,-0.0751713592331284,0.00885491824598977,0.0937942678001691,0.00861753762544517,0.0127168022102403,0.153370507548807;0.0506520512558637,0.0538813810255654,-0.0251229760468237,-0.132503678291588,0.134567653707746,0.0869130407238781,0.00987537721635832,0.0241595342480782,-0.140946916659287,-0.137029176252631,0.128702821627601,0.0322455519294438,-0.124582303177176,0.0228191278324094,-0.0872755876974209,0.104311757880621,0.0525375829561228,-0.0408502056848957,0.00743025595084412,0.0536679004100129,0.0140032703557118,0.00173252812405975,-0.0312820889503603,0.0212273803149455,-0.0965006197047980,0.146556033484281,0.0709363215767975,0.0541519153828160,-0.0561867280026390,0.148272650604687,0.216977027998532,-0.109874574283995,0.00700002004681751,-0.0433490352493251,-0.0193013432360338,-0.115561588764330,-0.0730010053821667,-0.138406800043683,-0.158623108650960,-0.141835570066979,-0.0899989049387047,0.0813116860487825,0.0395857868078952,0.0361154428657108,0.0431206430124758,0.0289714068907848,0.0208733901307206,0.210739125101314,-0.129401048221303,0.0380257273594008,-0.0839388847025323,-0.142889446143526,-0.0140484791946808,0.0343147267898248,-0.0900647398690103,0.0567392383133983,-0.00120838784512258,0.0550917786240146,-0.0184908584979688,-0.0347485233262122,0.0671414018889836,0.105849707307424,0.135385841544646,0.117399474759005,-0.133674334473293,-0.0717435359893929,-0.0739415392550099,0.0521959311234970,0.0199167310179106,-0.100716037890972,0.0467175109066998,0.0856658881261246,0.0290141208377907,-0.0592259022389333,-0.120137096572488,-0.0593670250977103,-0.0544800965826599,0.0212381250439913,-0.0470811371814319,0.0372135713228233,-0.0758900600370089,-0.0783952753639039,-0.00218954953503668,0.0834957977571106,-0.00182977704406313,-0.115015461301375,-0.0486067247838942,0.0597365608230982,0.0148447863457303,-0.324977484833265,-0.188580991810730,-0.0996743545127970,-0.353716067518411,-0.186141687028713,0.102101926470683,0.0437090303399376,-0.00355049622194325,0.00879735499052828,-0.146776816252078,-0.0463889735837293;-0.101042105212472,-0.0172969255075599,0.0815459477114503,-0.0360663958330607,-0.0892055342037864,-0.0669067691890484,0.109845906410904,0.178601540621473,-0.247203127659734,0.147443707827311,0.0522099821977264,-0.134191606041184,0.0234124218631584,0.107565020329740,0.157956266682351,0.0942576972822260,0.0354654891313873,-0.114009487833241,-0.127046503517582,-0.0773890920932503,-0.0965531089183560,0.0472109071935365,0.0669260773476098,-0.0281930605444437,-0.191947264164689,-0.0296709950980052,-0.00677806366421312,0.0285946292652671,-0.0131724161530840,0.0863430250467002,-0.0220903656039492,-0.0552959537349005,-0.135475463050287,-0.0347691419642328,-0.127173264228586,-0.0180002287399897,0.0319541773206631,-0.221991572697892,0.0931745129602249,0.0663995691195610,-0.0927430366433615,-0.0314358113274231,-0.0380319507897301,-0.177532466414642,-0.0550998340938479,0.0973991493991810,-0.0384250432022450,0.147738093507198,0.231480715709656,0.149973146767998,-0.0770958870079198,0.0368955728492821,-0.0133860198271434,-0.122849824848423,-0.0349502845477025,-0.0723535558535550,-0.0510332243449953,0.175215633464783,-0.0144776512661524,0.0451677030163421,0.0735056495277981,-0.0666594467119582,0.00169875831537989,0.0406092469838123,-0.0592415440287978,0.137062092355996,-0.206683319686587,-0.118043831853679,0.00276603998164168,0.0268445142709043,-0.00915931671264338,0.000934540161510742,-0.108707828447647,0.123879572492316,-0.135960181796943,0.200889279006307,-0.0210032775384445,0.0945124865503900,0.0307410562734015,-0.0693349483095647,0.136199455242333,-0.0632696114890819,0.0487295812888679,-0.000687244002956402,-0.0504990593146494,-0.0673472798529401,0.199433874280286,0.0712718200482855,-0.0486277621574312,0.0662313235289645,-0.0138654807124785,-0.0927529897025186,0.0342647684636990,0.0442773473840961,0.0316776423135045,0.0730049700777278,0.132503183089408,0.106593382144287,0.0552340565215863,0.167024435719650;-0.172244307166365,-0.0246277440156868,0.0731357687067002,-0.174540788650899,0.0147056290408787,-0.0206287203311291,-0.0709960196112081,-0.0575055911685631,0.0198222137487503,-0.0106315462828448,-0.0219525240086510,-0.189787892909850,0.0537980333348308,0.0636169864686251,-0.0228194395538057,0.157494717616644,-0.0261156260666185,0.0156114177333703,0.102281392120520,0.117208395233907,-0.113922561742217,-0.139744515422104,-0.0127006214446871,0.00328588604938585,-0.0191335849337815,0.0554565348505564,-0.0262392734088990,0.0326482159869611,0.0855899284306595,-0.113110842835859,-0.0720108888491935,-0.0430257160639767,0.0380193978221371,0.0868753437701971,0.155956749168047,-0.0449291085981976,0.118105656656563,-0.188521385488978,0.195457396173002,-0.104057135951925,0.0765958456043786,0.138296348984486,-0.103505759691724,0.146177356164109,0.128982707358151,-0.0559953515809077,-0.153462662927031,0.0428133509249857,-0.0637693684909233,-0.139492098473683,-0.154601978430049,-0.0385270937617916,0.0573258327301684,-0.0182782240130648,0.100567901844550,-0.0771421622376034,-0.0456126199673509,-0.0671002833282478,-0.0115752966394042,-0.0606954955598611,-0.164880734368192,0.158361851370771,0.0688881194239273,0.0609977819277134,-0.245033638339433,-0.0677747422286891,-0.0255806730365234,-0.00993846712711970,-0.0725393430662483,-0.128204253108854,-0.0586051913165601,-0.0802391411391958,-0.132625385934211,-0.0973659283856113,-0.0541103617935761,-0.0480297781330277,-0.0711841864187399,-0.0142279611314916,-0.0310790263977509,-0.124761987401097,-0.0382381874146578,-0.0303077550575602,0.0614407684405461,-0.0127909741617474,-0.00659818399410085,0.138540890662549,0.0809678610885956,0.0135858009304707,-0.211623582570241,0.198099808946281,-0.0327849005487362,0.0942428295987555,-0.0150944372638028,0.141802334915431,0.194664973537751,-0.184884872487600,0.00122680593852795,-0.104033363758981,-0.0709241737898488,0.0637762192131764;-0.272517242037070,0.155519781516700,-0.0252647643324537,-0.0932275623467552,0.0378967450577935,0.00756936553646024,-0.0856421306187045,-0.0605969258031499,-0.0877463022420625,-0.0302201193237665,0.170328695981305,0.112882073029170,-0.00148354902102187,0.100549609877851,0.0815123413936674,0.0894341735763169,-0.00673487955962278,0.0538085650917171,-0.00687391834738934,0.0502782575739743,-0.0164119590057360,-0.0202732967811384,0.0911131545119714,0.115798524115665,0.0290773617271061,-0.0601730716708690,0.0510433068297290,-0.157291184413029,0.200976091737502,-0.0970011934580370,-0.0699673868765712,-0.0732081534694322,0.114735734423062,-0.119741209942457,0.100139966630039,-0.163424141285428,0.0501031846124906,0.0577882932707521,-0.142561046399537,-0.00782031729547212,0.101798254021863,0.0795589303612031,0.0741571482056787,-0.153669509172145,0.0513817981611558,-0.149527837165752,0.0319389794865513,0.0291652411363939,-0.0227488990299396,0.107036915256559,0.179564588996339,0.0897488669283413,0.0410201583409606,0.0631689768407771,0.0703681016218169,-0.0799703589823415,0.0685452276096684,0.204759573659383,0.182473797325258,-0.232002848027049,-0.0153394272867573,-0.106580731544877,-0.0907647836935306,0.124920912355052,-0.0824707004872237,0.191331292858191,-0.00778499538973955,-0.0812763455421112,-0.122080033458957,0.0789030091947984,-0.0447018227537727,-0.0101454905399185,-0.0892497019689246,-0.00609886234857215,-0.0509336648919505,-0.0568004705793197,-0.213024413976430,0.0654061012885153,-0.0342715707285024,0.0174648535903007,0.0142728196679926,0.150036406230523,-0.0771228620889716,0.0883883605601554,0.00712261386173080,0.0257753847054992,-0.0305837634022267,-0.167875474042856,-0.00141875506565602,-0.0144700095460271,0.0440925870756050,0.0323321557169747,-0.0431590969822594,-0.00841646998305516,-0.182046089510730,0.0537748320351509,0.0557806071361513,0.00347082605796472,0.0410320305671116,-0.180687014075320;-0.168346032920809,-0.0700351768371269,0.0435402364996825,0.0371349677359417,0.0819439241359776,0.112551602741307,-0.00212205075020517,-0.0570723157199112,0.101100708013855,0.0973450011114422,0.0170809291323173,0.0800655734515682,-0.0676462644340472,-0.0354351274143023,0.0592101247683915,-0.0623522180467295,-0.298285811863476,-0.120607035196361,-0.0187522816952112,-0.140159541220383,0.0598893214919081,0.126827658300190,0.102105327803459,-0.0341073245340703,0.0596632699908222,0.0260269258280464,0.212725492992638,-0.0392370214163030,-0.0192159504911625,-0.0315894483942223,-0.0368425965569676,-0.0470995324986806,0.103078425898961,-0.0716324013308842,-0.146454408483576,0.00376707597230987,-0.168019563945800,0.119891342701700,0.200399606214061,-0.123353390521269,-0.0382655617507498,-0.0700748225220992,0.135408552590812,0.0710561081726791,0.0663379163315730,0.0213903353609087,-0.102796426004614,-0.0691114779554270,-0.0831604821425936,0.0926700739476873,-0.0101568809921821,0.0455537854159963,-0.148478596479694,0.0864189151358784,0.0328036135848288,0.0678508077085858,-0.000537195430161194,-0.0291094874231285,0.0589825397812174,-0.00569963745620528,0.105999278490956,-0.0206992746219829,0.157682799335625,0.117878472368735,-0.00715365237070677,0.0410002506424506,-0.122100369419070,0.0406349380950134,0.0732899519508131,-0.0796158065427739,0.0749989050849712,-0.0377324652616595,-0.247103162161252,-0.0124789458640001,-0.0661756000228241,-0.0309110948906666,0.151281344845460,-0.0528836515140635,0.0403995490231246,-0.0735301904768432,-0.0699202921625673,-0.0353193601408213,-0.0803969032419202,-0.0886875161747013,-0.157422498728940,0.157818287925331,0.0123886065142823,-0.185733219941541,0.0201383319766388,-0.0738950146394167,0.0253825114683526,-0.0366404612338775,0.0394125250057949,0.133491640674732,0.273181058450873,0.129921503860228,0.101265376977254,0.136804802290902,-0.0571808801818756,-0.0744431988416818;0.0337383300861367,0.0588651031881333,-0.00292919550410511,0.177436192745466,0.0204843501656138,0.0836170924824548,0.111566479664598,-0.0375759781018257,-0.0537467260357529,0.0951501129114928,0.0509047310483684,-0.0379515914915041,0.102796527708278,-0.0217672884449939,0.219478100445539,0.0851346826464503,-0.0810391927549397,0.0169536802395116,0.258139774616107,-0.00634291916644854,-0.0418165200028004,-0.0847416716069744,-0.0497834420879546,-0.0286312569957878,-0.0201468392575197,0.0444996688576361,-0.0764500664404749,-0.0559470835913890,0.0213042223143981,0.0909170124224381,-0.0223605035020581,0.0227722459618388,-0.0427272121798518,-0.0185119316650597,-0.0738949560775736,-0.0204779090661989,-0.000598330172729868,0.0539650717339944,0.0910137804484829,-0.0115488551514411,-0.0356521329455605,0.117504024898245,0.194919035005028,-0.0462595175411802,0.145769064977271,0.0481397918621691,0.109478701679307,-0.0810760732864890,0.115129403128898,0.0280287959240149,0.0505957183527789,-0.121058454760909,0.0775056867231656,-0.0899432735863205,-0.0870968940147665,-0.121655466749813,-0.0238520850664395,-0.0722883785646355,0.0752732221812062,-0.149969693370047,0.0142172621224873,0.0590442092217794,-0.175542293026537,0.0497675891306335,-0.136108688258725,-0.119585039116606,-0.0147024184006427,0.122561114957812,-0.0605333032660998,0.101320715274210,-0.231267679824756,0.000164312620823021,0.143630344723532,0.158932349995168,0.0601730428241173,-0.0194291413064479,0.0434206124730405,-0.101348250057326,0.0428769410997938,-0.0516846377793695,0.0845177737631520,-0.169770003867882,-0.253631533999978,-0.0889105908339887,-0.0685575464118663,-0.0656014927402737,-0.0894519706645628,0.0548186371345579,0.0667531829029775,-0.129290486766985,-0.187055376053807,-0.108504123039138,0.0750326391501444,0.177637863989301,0.0790200850074683,-0.0523741767599227,0.0804778352463298,-0.226248308326849,-0.0204477391815508,-0.124602400705873;-0.0129084430887779,-0.220193752124527,0.0487494702922560,-0.114180516388434,0.212025226017920,0.160671819823736,-0.152025260532556,-0.0430643016783440,0.175886645426234,0.121972105146341,0.0183937869968669,-0.120460858963870,-0.0334756187365664,0.0822065685843143,0.0904161073382799,-0.0275239390880187,-0.0235894166712563,0.0753153471634328,-0.0563291772186603,0.0432654524212126,0.0131674316916327,-0.169369458701950,0.00443733795890782,-0.0871722596679290,-0.0768453988886761,-0.113957487447624,0.0559816568474509,-0.113778163501467,-0.0401911002425068,0.128165244172929,0.0363219390575015,-4.36284800575895e-05,0.160223731259210,0.0240397416545372,0.312357348570592,0.0331179807020222,-0.0973549378165352,-0.0270779571514785,-0.0889139501937665,0.106866667620431,-0.0627731942840575,0.0737685528324207,0.103974028508265,0.0625871116089427,0.0145350401518337,0.00307870374996503,0.136143079245608,0.0861191342395013,0.244549903841913,0.174433175092823,0.00286390563117457,-0.0690872912369030,-0.0714810701352569,-0.0340227034960956,-0.151011353746572,0.128057559765989,0.0341993608385510,0.0776600088958261,0.0991731734215364,0.0350720808435631,-0.128458730150657,-0.114058681521061,0.0435434854328191,-0.0693948513776594,0.108596886456805,0.00244925258498871,0.00550657196446902,-0.0431756497675877,-0.0500745070399449,-0.0137343654779315,0.0976920376264240,-0.0889984480198401,-0.00301873527647918,0.0461549498211191,0.0935178902986505,0.107183635082559,0.0468160982601692,0.0653832085316221,0.0162064535230330,-0.0541581923821017,-0.0795982157527854,-0.225237792940417,0.0939212449917773,-0.0171459169710731,-0.206455256669662,-0.0264574220062858,-0.0853115970873335,-0.0494035031237184,0.0656285803434363,0.0943191517973748,-0.0906212156871134,0.0926930922393646,-0.0565361272569625,-0.0189346608746669,-0.0498862013166761,-0.191035446107267,-0.0277375069050948,0.0348220879650954,0.0169909741328648,-0.0316853231117315;0.0725083035242286,-0.142430402762631,-0.153029567977927,-0.0384917233692962,0.162062635955306,0.0862596853520574,0.0405785552610805,-0.0177359117358235,-0.0527380626220429,0.0123105873667199,-0.0367983571174100,0.0461276353918215,-0.0768910391712001,0.114182872061756,0.0623645769564650,0.0242255111247567,-0.0840709380567816,0.0361010572147457,-0.0345832264485582,0.0435790469956760,-0.0113736125572074,-0.0193582603926916,0.0249482550171341,0.121706870562719,0.00892614806862668,0.0514706522830004,-0.106349190720148,0.206787865617724,-0.0431443864644367,-0.137785026064392,0.135336148407552,-0.0605690146854757,0.120766710855173,-0.0863737513790466,-0.169231090434126,-0.123512413183949,-0.0736367660633374,-0.0569893156955182,-0.0523351488780613,0.251396836023129,-0.111689928346861,0.157221885496302,-0.0434406682351518,-0.0924815691292768,0.112468888784990,0.168782699145532,-0.117100361678977,-0.156630939691395,0.0964371891956606,0.0860277551648959,-0.00441125466417807,0.114631416120815,0.149415026212106,0.0378475558731452,-0.0161215345027278,0.0275834893642868,-0.00772318177516041,-0.226896819232531,0.00984064679095883,-0.0542819825891712,-0.0286055878069460,-0.0175825879614848,0.0557922209959894,0.107044064777517,-0.0229379618191338,-0.00803081257302673,0.153078161271429,-0.117791797953615,0.0702329172594638,-0.0300744287138689,0.0281663579084589,-0.107780877692185,0.0666622598632932,0.107566652633638,0.00468517379528771,0.0451870135008307,0.0426363640858386,-0.140940222832109,-0.134688453630193,-0.142638653668914,-0.102953596884452,0.113914281763464,-0.0228027654030438,-0.0869766428345630,0.0837467225501416,0.0645355271474268,0.112548946250276,0.0614692931298377,-0.0223799131081852,0.0641104499362209,0.224293340818775,-0.0939997430860734,-0.0797983266238682,-0.135360051558095,-0.0712631731765156,-0.151961001109008,0.201131135964374,0.00926008332779711,-0.0138027027852323,-0.116201498350373;-0.0199380661726529,0.0241395022163390,0.0378627596088630,0.0290205597148883,-0.0296048388182828,0.0634570077157006,-0.108321921656308,-0.0172622078177401,0.00514470324378595,0.0242684301534667,0.0783605112674234,0.0634599771928179,-0.135429816517439,-0.0282394566154038,0.0257191715353994,-0.0701747903555882,0.0659249130928490,-0.0182706873819733,0.122780346543097,0.0307914449982209,0.00376987278478506,-0.0661035282085337,0.0228440960444541,0.0765266411149016,-0.0859408126240322,-0.00283460406730756,0.0969845133013790,0.0117695796386060,-0.0811111739240501,0.0290589610696006,-0.0776359743565421,-0.212226119062940,0.00834387669380896,-0.000876302924062869,-0.0180162177456623,-0.00711844250592477,0.0590970430897856,0.0700654132337771,0.0980313947802250,0.0822303963113189,0.0419262858615299,-0.0614182020637426,-0.0299404225779528,-0.0333493849094837,-0.100080144936612,0.0355202583310744,0.0101964461853569,-0.0992930739611666,-0.00160099066211119,0.0633408936317060,0.0706559530818337,0.0101981949709518,-0.0737359494164089,-0.0247398930380026,-0.111491221063744,-0.256154593436604,0.161798823421387,-0.253171858665433,0.176400332192514,0.144164507447215,-0.156617925604890,0.225071550296880,0.303473506661045,0.103615329167328,-0.207118432664327,0.0307613347573217,-0.0353252995689304,0.00761524760073983,-0.0303141607408808,-0.106242681363880,0.0709536380727122,0.0311648073313461,0.127025889749491,0.0867081324406598,0.124966881948653,0.107858655392553,-0.0156199753688788,0.105281321244185,-0.0747317619779407,0.0684883382355436,0.0556785140374037,0.0582564596270653,-0.115733022838944,0.286701147146754,-0.00210997065714144,-0.0180422198749266,-0.116610405323877,-0.0527197823645563,0.0552154062483667,0.0203336681930239,-0.0463690630313412,-0.0566708535995949,0.160339079374618,-0.0295656927457299,-0.112194248520698,-0.0132035796645624,-0.0216863143171830,0.122190436115634,-0.0306527644949196,0.225471319288180;0.0152661234472304,-0.135955718522685,-0.109186496968094,-0.164471775427917,-0.0741546630986193,0.155694720082619,0.0833321193160042,0.0391197719947259,-0.0540862341800112,-0.131275340913924,0.0444100452134813,-0.141212467636740,-0.0406068877699522,-0.0560922800179005,0.0688864606414168,0.0135831655764447,-0.0489717847329443,0.00297787513333408,0.325695790685729,-0.0584808360589943,-0.216986801924728,0.0721350003339894,0.125840616363051,0.0134032721897759,0.0231344719444367,-0.0685647372254346,-0.0568881311715469,0.241494891401970,-0.0610182385771185,-0.0600030887630494,-0.0419055129358999,0.0749182954455480,-0.0945897820697691,-0.136942613191295,0.0309292100730214,-0.0169187254926377,0.0512397225454971,-0.136062833455305,0.117207998575078,-0.0305649964847618,-0.155234568207360,-0.248970083237207,0.176206585205385,0.00982344245305681,0.000648394752869231,0.0492698648387480,0.153732078257363,0.0476977152377303,-0.0481050360753725,-0.105874483226812,0.0323881874028354,-0.0475919391769079,-0.109037042314859,-0.00253914324726474,-0.00835686354011475,0.182297476170533,0.0863507803867595,-0.0799452777373104,0.0929755696788191,-0.101384024903634,-0.119016059407572,-0.0663806247506807,0.00379167929609522,-0.0142456636775576,0.107592462040692,-0.0821275604697312,-0.0737626460862680,0.0227722091905034,-0.0244348124550833,-0.0889953255546179,0.0573657296211058,-0.108763925902416,-0.0321887719291566,-0.0247483389665261,0.0521578628526557,-0.136106161064741,-0.118114331277052,0.120920089500393,0.00559013967911677,0.0606262633622795,0.148273980945774,0.104520654475789,0.160108792005617,-0.0628577431911980,-0.0490978988368284,0.0360157033979994,-0.0344398872138461,-0.115255436399396,-0.00999822806057651,-4.25931286188352e-05,0.0619743696071783,-0.126978186595495,-0.0189703779332527,0.0378035585608357,-0.222314367546709,0.0822060837279821,0.0103847937671683,-0.0636370416683649,-0.0194991465990627,-0.0188571324325225;-0.113776144284458,0.00828053318732052,-0.0580386630014828,-0.0147482063689822,0.0293081530877714,-0.0384191312949045,-0.0183441993132492,-0.118105631066855,-0.0184349161360929,0.161971209150312,-0.0136713543118314,-0.0457513741601385,0.0307355684028615,-0.0212890355369668,0.0323778929976708,0.0887439658245238,0.0713215214801159,0.0320476751150058,-0.0500778384982876,-0.00381184067381338,-0.0129145280917236,0.0156735827136404,0.0215624427629550,-0.0962890989158917,0.0394180785834373,0.0361797849888064,-0.00232420908925511,0.0904251989109594,0.0933275536133189,-0.0410821871949928,0.0929141817338226,-0.0762314958101261,-0.0732861404725722,0.0433433390957602,0.0616533963139865,0.0536539104915878,-0.132350455287114,-0.0941750403205955,-0.0404708951239991,0.0439113156260871,0.0344302468839700,-0.0966089829374975,0.166060347333218,-0.0448419238168518,0.109614050253255,0.00828819597862284,-0.247835480628131,0.0997038739418229,0.228156655625770,0.0257307500406767,0.154040123159492,-0.199445267753599,-0.0497219096014190,0.0232924943284711,-0.00729453550927238,-0.0275806890741293,0.00533828624672325,-0.179870717334458,0.00162337354234465,0.0610608933076896,0.129602877842178,0.284746744733294,-0.0359177130711670,-0.0257330878838482,0.278493757094934,0.0998901107123732,0.0631282412116090,0.0544106246950905,-0.183151129369654,0.135584838298266,-0.121922868910056,0.133527061337538,-0.149136830551031,-0.0939269900639147,0.148763270176146,0.0335748582052311,0.0683316986875367,-0.00389011346822143,-0.0861256257625966,0.102710775931877,0.0362921179836443,0.128048052988624,0.103819551301427,0.124277829350191,0.138497942334504,-0.0290297120808469,-0.0136111826730434,-0.143281584626762,0.104827650697291,0.0723277871722757,0.0673024481134423,-0.0419658465315525,-0.102990561460280,-0.0261817456838346,0.125447667054936,0.0735443129404621,-0.000907155898339580,-0.157075143596020,-0.165978015670508,0.0396998587268600;-0.258995952190026,0.0785698813209508,-0.0271189101117526,0.0800275138627486,0.157721683365470,-0.0157496145882760,0.172820823063506,0.145920596272367,-0.0950069124351615,-0.0965649355473632,0.0507141139165621,-0.0676827285060274,0.153317019244131,-0.0981539793577477,0.0182480959684379,-0.0647166231974288,-0.0630019381019236,-0.00540527505371166,-0.00451449002917672,0.0427322820680150,0.149219714007242,-0.0829210169920238,0.00537622314863367,0.0997541543591454,-0.0233539850417950,0.121464016987820,-0.0214186010459581,0.0202407010441640,0.0723797071322879,-0.133356401471434,-0.141732580181902,-0.0420913995581918,-0.0355390755559679,-0.0115619110733117,-0.0469650481795187,0.0589423610957233,-0.0851775433819580,-0.101335986729045,-0.0460413634808249,0.165286711606768,0.00481611733273691,0.103793322951124,0.0436646687389731,0.0335864458014824,-0.125072060113468,-0.0286405477694661,0.000794589119267374,-0.0966092892328065,0.00770031841082273,0.0557528223596555,0.0544620529440388,-0.172535046343176,0.101689372378940,0.150756757401390,-0.00643717922787709,-0.0765891316101778,-0.0148599954018869,-0.0107522737870875,0.0232672459680224,0.114411366702395,-0.100583148139247,-0.110201263150755,0.111876639292444,-0.0432292350819622,0.187998421179806,-0.0434601172844007,-0.000545110486487018,0.0646994701318496,0.0788512473506604,-0.245218070441786,0.00735210466737520,-0.102097056095009,0.0983688322177993,-0.247363273619942,-0.0730070106960468,0.0285547321169654,0.0741970070687159,-0.0191585275026574,0.111848294354822,-0.190379381571974,0.139391201861081,0.0681684616671940,-0.0117178020927997,0.0691697898131317,-0.115227116298371,-0.0930998316779347,0.186713948717036,-0.0637965670295848,0.0950676606157259,0.0120254721643189,-0.141525424212950,-0.0292705524942793,-0.00813139705285317,-0.0494028428336533,-0.00871451241239244,0.0450747730849213,-0.245078860261814,-0.116409451672483,0.0595936896963731,-0.0580796150027145;-0.187480442063411,-0.159127920359156,-0.201169419107387,0.00181278511356523,-0.0620948015239461,-0.000775753012796679,-0.102607958814675,-0.00453037635929665,0.0426630980758772,-0.0555470792879725,-0.0365517216644000,-0.0437258005008385,-0.0448068858702083,0.105624428080481,-0.147469800309954,0.153988938264361,0.0716751658573010,0.117710099393615,0.221809955575260,0.140043010506461,-0.0541230204533947,0.0196472476522505,-0.0751839111894097,0.0719857898220964,-0.0765815506931727,0.119922045258357,0.143829586142285,-0.134671001970448,-0.191478614503646,0.232810848163665,-0.160438053083792,0.0223708993017795,-0.0299714111771732,-0.0214778168195384,0.0108896654396430,0.0556327163142784,0.0376470224483202,-0.00399066054203868,-0.0385942683597306,-0.0307844106642692,0.120493321630950,-0.0129289376148569,0.0699928155160499,-0.0884313504601406,0.211002357914604,0.0295303520725412,-0.150732681260090,-0.0218177124222550,0.0393907168198276,-0.0858141878468083,-0.0145998401610666,-0.00976650863828393,0.0793373993963920,0.135272140818939,-0.114436789679301,-0.121039596954502,0.0631671557399584,0.0958619194765078,-0.0167871654518798,0.0850444380456659,0.123331599125390,-0.178536626872028,0.212576494634848,-0.0503121251743801,0.144712795061823,-0.0983642760397863,0.0463502917384904,0.0227817545817596,-0.0682082892229055,0.0991040774520579,0.00711536328396473,0.0119899493750561,0.0431148267036628,0.127737308401794,-0.100009605768770,0.0315798536360125,0.0261037923210724,-0.193827492185852,0.0226054856207004,0.0797181953761300,-0.00104403759082160,0.0889158564338835,0.0402618478661872,-0.157713290962652,0.0116695642230401,0.0346219923704723,0.175178135386586,-0.0538195453928212,-0.0502728053673573,-0.176892388282492,0.0139778891210189,0.0679893852267199,0.104247052453593,-0.00244605071097766,-0.0598216341029541,0.0107002808646379,0.0133462049734624,0.0157415181963080,0.0354375368967781,0.108593145103433;0.0607465764042675,0.100549877663075,0.0914776479441334,0.0392402342974073,-0.0226415153376455,0.113780609884084,0.0515706243109576,-0.0453637662206933,-0.00290635661731464,-0.0797085227593165,-0.0561322303425131,-0.0736652557143539,0.0374791642082919,-0.0222358539447392,-0.182688740447499,0.0473662517382750,0.132573308638184,-0.00525902610716207,0.0343704706991329,0.00581142392438224,0.0966886910745163,0.0891340555611945,0.186488215261265,-0.00240720268507769,0.0287038303583591,0.00153078659027884,0.0571034694363170,0.136224817421644,0.0583430922814155,-0.0145098612075684,-0.0912132879807959,-0.0266097953882023,-0.109481009765542,0.135150315947740,0.140600851208007,-0.0226323534151847,0.00702476388583537,0.102309252112403,-0.00960088601153635,-0.0989896124904093,-0.142859076778528,0.0376365419269796,-0.0864901529275265,-0.0547322710984765,0.0461025142317585,0.124013282082976,0.000861469181547425,-0.0362026246020064,0.0746877153258620,0.139445821816020,-0.104992998083850,-0.179046688836693,0.146589405109281,0.0325784198552675,-0.214525611747373,0.0887743130146207,-0.143251330543044,0.00173811982404393,0.0790155319383451,-0.0517318799799418,-0.0186078624292235,-0.122583505454887,-0.00643606817234477,0.00356268271308884,-0.0921048794569982,0.0685323482583869,0.247748109268604,-0.0675412937071690,0.0719204961827307,0.140926250301189,0.163072132160437,-0.0327992139069029,-0.329141790671471,0.0100703320840306,0.0893683484983794,-0.0731222428302704,0.0212123393426845,0.0398832448161867,-0.239335191207232,-0.0841487475260165,0.0683980372433890,0.183312857405688,-0.0630735658739371,0.100038088664272,-0.0814179894899113,0.0290822837366003,0.0134877132818841,0.0809010980042554,0.0733640944352876,-0.170160765401294,-0.0717713541073186,-0.0173607556572232,0.129345765541360,0.111630333063720,0.0539820632151273,-0.0463488546009386,-0.0465341709278585,-0.0309262413266609,0.145524156516120,0.0564349838935412;0.00621139476071217,-0.110810907480626,0.148106608751440,0.0269063925125466,-0.134770234520566,0.0439812187181299,0.0309567526741693,0.0351968147529548,0.0451240682456913,-0.00531791265231716,-0.0435056220817817,-0.0129989187480203,0.0670337720051043,-0.00958455448977818,-0.143172198434410,-0.240890298289177,-0.268829756367953,-0.139253342515381,0.118989684936407,0.0536337432839217,-0.0555118224248811,-0.0285014064492665,-0.0123200503282249,0.148344645642127,0.0389303922455140,0.0253812584629166,0.112755399242391,-0.0903816765542493,0.0375732159925872,-0.0761847978688653,0.235516296948109,-0.0720507472933944,0.0299464205372926,-0.120590805830781,-0.0201468248720482,0.147894676454524,-0.0150866519863526,0.0695556048421726,-0.121490628476237,0.0541331750753961,0.0661885189830196,0.145876370032045,-0.0113812477442923,-0.0165706252724050,-0.0210557707295609,-0.00432387972307733,-0.0828246919444604,0.241167520596398,0.00492673483619937,-0.0437147078655671,-0.000451140304575953,-0.00779600052173927,-0.0171419987394713,-0.232489850264577,-0.136051051960341,-0.116790018886683,-0.0493111874539069,0.0723620057531732,0.0432425902732200,-0.102269721239522,0.111742604106649,0.00442052572277593,-0.0105344478222674,-0.131805582120034,0.0344391532140936,0.105935926856892,-0.0606166859605814,0.0402253051770202,0.0727129158556895,-0.0761735565410045,-0.0224341832567877,-0.145702652593565,-0.0938091502220879,0.0216166530472304,0.113057852518992,0.0574235422741782,-0.0659964184706648,-0.0477302117083410,-0.110680201979395,-0.0654016848279277,0.172024708317144,0.105666824057693,-0.0817314169891969,-0.168512532303339,0.0709041732472996,0.129540604513365,-0.0975550794697302,-0.0170118921048916,-0.107049482131189,-0.0110647558472200,-0.0665062342864038,-0.0127949593160383,-0.0144334269605363,-0.195346845896129,-0.0741304482109329,-0.0329272762685886,-0.0558538824846115,-0.169010241296093,-0.0484906488769615,0.194144159122093;-0.0515575899860865,0.0167029976986986,-0.158405947705657,-0.0200081409158646,0.0457286912697965,-0.0531317205548195,0.00214643483815172,-0.0959016856243990,-0.0462672211400893,0.0123367769574788,-0.0481486550458427,-0.0734181936295557,0.0878232070835519,0.162542180350332,0.0799963350587588,-0.139122967621918,-0.105728938731180,-0.0467520565767786,0.105517785727176,0.152007656126226,0.0440471887526511,0.207281029917831,0.00505872521582832,0.148631763570255,0.0911067291072400,-0.0196164481426533,-0.231908076554700,0.0560547916481939,-0.113856157510877,0.0120190645436012,0.136057275994129,-0.0139041442468212,0.107661897295517,-0.0345377505256022,-0.000697984172938014,0.00373685418470499,0.0188914188766887,0.100204966309645,0.0369288609055886,-0.174239004096860,0.0491043091528914,0.162742125871889,-0.127602176891149,-0.0461238040367835,0.00668801303408674,-0.113987341676011,0.0475883112415215,-0.0526833620059380,0.0569443200454443,0.117515850671131,0.102980512011061,-0.280329609829029,-0.0111886473001173,-0.133263158993428,0.00803671777501620,0.0422188312746944,-0.0191315809512975,0.0583823740097104,0.0303260545493037,0.189392337575201,-0.192041873719754,-0.0398468093644326,0.114969515163334,0.0430179285265065,0.0281856979873562,0.103366302219807,0.0535612156321490,-0.110487640725006,0.0418435969830045,0.0124230050939128,-0.0865054751862199,0.106433143868008,0.103192565011372,-0.119924736874530,0.0415019466833545,0.0263310469136018,-0.0408620286824928,0.0476747162521729,0.0801667517438464,0.0583142012917832,0.00139590665791663,0.0974447965049854,0.125959521733230,-0.136468997220692,-0.0258796311851240,-0.0165983432681123,-0.126494311891102,0.146231787701496,-0.00875386444888165,-0.0281871407892858,-0.0216464680721407,0.114534357805033,-0.0600694927467793,0.205299433532276,0.0765365434809085,0.216711093727904,0.167883179173735,0.105701021550706,-0.00985430657185141,0.108834312024093;0.0962008368545948,0.0169738870211453,-0.0780222157345062,0.227339195805553,0.0539383101641866,0.169174094818380,0.00551625258563038,-0.0640967996705415,-0.227221694110088,-0.0960060343136438,0.104862954816004,0.116808033221016,0.0304275070861951,0.0346933029058750,-0.0173427527263612,0.00644539919629631,-0.0558614018844231,0.193349388148798,0.0309995889011930,-0.214040885804999,-0.0594248187455001,-0.00151897300504020,0.00970215639507683,-0.0830847832449946,-0.0125552764248265,0.00381646357841638,0.0991280017434757,0.00207016853487803,-0.0649651052284455,-0.327790362947036,-0.163712157458211,0.0679375663418364,0.0491475653637587,0.0193213521830072,0.0194371281327266,0.0647382223986234,-0.0651246395402208,0.00823553842642555,0.0337797981462124,0.159479928629771,0.143259538434629,0.0503959657422669,-0.0549923284367197,0.0443036040488148,0.0364700099933932,-0.0196960305996312,-0.262737711925185,0.0875059543190493,0.0888656240323275,-0.0215618491732540,-0.0440369466916968,-0.172616884145180,-0.0877833005304120,-0.177716999710980,0.0445054661674365,-0.0620661970224001,-0.0413054856164771,0.112607689067489,-0.0510130702626745,-0.0140770761853788,0.0827526345416981,-0.126383348756398,0.104084634160073,-0.142407472073501,-0.191474430064261,-0.0695719110796729,0.0183133832650943,0.0263876377474701,0.0166854332168887,0.0567424639637679,-0.0206353281512491,0.145349141749633,0.0598788130239766,-0.0859901973048676,0.119926025007914,-0.108394393402860,-0.0650644841026227,0.104218349303829,-0.0251096248247215,0.151032261663031,-0.0141013429667633,-0.0707959569163443,0.107488231917289,-0.0456299620267043,-0.171660511521278,0.0117584355215930,0.0417807988686208,0.0226610609660900,0.0311713052497379,0.0131319032544628,0.0199891710923418,-0.0865976077787696,-0.0702284892791673,0.00271663447209076,-0.0703333841509345,-0.112583246564842,0.0167056284984442,0.169303814505656,-0.0506018849075723,-0.00850781978219825;0.0610947310628001,0.111290545561666,-0.0198320726395641,0.0577608773492026,-0.153670422700407,0.0450232658647575,-0.186614122269604,-0.0605753486132436,0.183628042274278,-0.109779514808800,0.0940740677535330,0.190958333880615,0.141379342590812,-0.0153091948367132,-0.0335542974394249,0.0733299585982479,0.0714952895453985,-0.157767586669895,0.0741241588534973,0.199942892103990,0.207423506633269,-0.0918656508122739,0.0790840921721641,-0.116520420535277,-0.0390768626366052,-0.000528114783827091,-0.182305279819849,0.0547406640344688,0.152140934809640,-0.0656595457911564,-0.0484135276820201,0.146923620476456,0.0859862449930807,-0.0596963187813311,-0.0613606589109653,0.105362903296169,-0.119770495736501,-0.0508019539850858,-0.0703766723182061,0.0967162699382253,-0.193747996898894,0.0282346741382260,0.139816272927776,0.0799947647125694,0.0980886935556797,0.0332510531798633,0.0398399714070332,0.136070536994669,-0.0369356865873204,-0.0458711961741451,-0.0365084208147148,0.00883098838220442,-0.00888383951723555,-0.0686599716932535,0.00667052087527645,-0.172174784680097,-0.154963347434635,0.0230374809316303,0.100047439398311,0.103331593849340,-0.0165927589486756,-0.0349636434926217,-0.0311491988248363,-0.0200309496677940,-0.0935336532489513,0.00285786550614672,-0.0397499159322770,-0.110544656298922,-0.0115902961693260,0.00141557502002866,-0.0208840157918983,-0.110281773446976,0.0549392451290878,0.201611842972741,-0.0320246787422875,-0.0438110393918720,0.186594756359202,0.0591491465139645,0.221226647745194,0.00397608538443764,0.00179501387539859,0.117868701351510,0.225861246641357,0.105219465957561,-0.0130307695411950,0.127537910665689,0.0867210695018595,-0.0972353290310231,0.0146721335424080,-0.0502210096819622,-0.000602209610449171,-0.0374283754209602,-0.101177097299707,0.0211354570305120,0.0397286700644378,0.0400258394597327,0.109032803210917,0.0554497265696444,-0.0119520769788836,0.104797194594613;-0.0751821824086330,0.0637038589649453,-0.0596440088675068,0.0529857561545800,0.0810312110497251,0.215605784440170,-0.00409205213866641,0.0196452311754159,0.0369958564647922,0.0959992849675333,-0.0725537961397001,-0.0545839712430034,0.100321101322929,0.208715641268676,-0.0106755114971709,-0.0778130754937828,0.118762787676329,0.111073371975217,-0.117134268567593,-0.0603614763449968,0.0396453297959623,-0.0605059976851553,0.111112059904009,0.0759894957069807,0.107173720404684,0.0279891056530217,-0.0427120987367692,0.0730529975153313,-0.126261712761141,0.0334711164922738,-0.00424490851048406,0.0487751494104265,-0.0440396254044096,0.201542461544033,-0.188159708737188,-0.105335128350089,-0.243770628626526,0.0298844560307036,-0.0189032660641018,-0.171978804398919,0.0505842173400718,-0.0246602178315124,0.127343389706409,-0.0304064986927752,-0.258659817428149,-0.133758179371316,0.0462691252224669,0.125770329273053,-0.00281885354995371,-0.238911306011044,0.0746116148840399,-0.0520100368570311,-0.0703101619188498,0.00699489599559087,-0.115877914266873,-0.0763376135894905,-0.0151820996886978,-0.0539091497398244,0.00606993182881137,0.103138111555890,0.0842864336354782,-0.0309592920267864,0.0523193840235612,0.0827553845286003,-0.132864064144921,-0.0923064752023690,0.0702856227030406,-0.177749277618462,-0.00712240478185806,0.0170677953092968,-0.0397270032684356,-0.0462472259693966,-0.122962910963639,0.245611646211890,-0.0554365371761354,-0.0739984615676488,-0.174923949357600,-0.0795584483305003,0.101750233963052,-0.0768031656175293,0.0336302675967435,-0.0145323484494887,-0.0517439787918991,-0.0488947334319741,-0.0539118585479689,-0.0698207312050957,-0.0656839914835913,-0.0341944911185419,-0.0880705306837428,0.163073442056499,0.120337719272735,0.00153863665258648,-0.0855452676024014,-0.0290844672829283,-0.0410077478982821,0.00694539546854630,-0.171575473928898,-0.0996412815245370,-0.00758883348561272,0.0243383599238105;0.0219566526534241,-0.0703755370864938,0.114584947449024,0.0146755866919401,0.0403512816321415,-0.0101909003052248,0.00751841444981243,0.0497801110395773,-0.0559403160455575,0.101390767987837,-0.117664543582275,0.0123798288363174,-0.0807972137376794,0.0899849678564147,-0.181217271437613,0.00780707308542827,-0.110638545745036,0.182356745035645,0.0397383479929096,-0.00327575042049875,0.0364481110778633,0.150289320125026,0.0116398582288462,-0.00214481681006557,0.107893403904363,-0.0252693426459513,-0.0463723958500653,0.0426474200704716,0.186482315088395,0.0308890706022319,0.00849788546020947,0.120387636350914,0.0222870018165341,-0.103090948698114,-0.00329862676556026,0.0284187495134167,-0.0338002163545010,-0.131231410311532,0.124843070773619,-0.0374926666112852,-0.126291106364572,-0.176714258816586,-0.0368222918642394,-0.0387970448385995,0.0788992694032292,-0.0209984568355131,0.0398464025314705,0.146270314304864,-0.0833605770242324,0.109821814055073,-0.00786550625067598,-0.00372239846603920,-0.0185791522298767,0.0329823449666324,-0.0651606257106661,-0.245276132104727,0.0829175064363357,-0.167127594802094,-0.175540191875901,0.00857140377068377,0.113938102387940,-0.0696454376855457,-0.0315519749282374,-0.00904959633538975,-0.146236675612976,-0.0100834371665039,0.0747947787360999,-0.225491017829004,-0.0999452200233244,-0.0683667989931337,-0.0542767751425064,-0.0430296534129867,0.0360777557336504,-0.171356055452209,0.206324901658750,0.212702486929415,-0.0566126948657727,-0.0641000720515597,0.0916653051990116,-0.0478331495519587,-0.0910878638253597,-0.0839876885180008,-0.0749882452636299,-0.0213799744296167,0.134514238635677,0.0379156701034412,0.0808915916490633,-0.107740535457371,0.130260254549848,-0.0849945652343612,-0.168372967071962,0.157137033982924,-0.132187069409791,0.145375918730360,-0.167615767747180,0.0180656476342812,-0.0815565196777641,0.0793065073492884,0.112935470902634,-0.0698510858072965;-0.0730720731210003,-0.0675520367515000,0.0955090825420901,0.0380533866051621,0.108728398782539,0.0804304117873374,0.0879872150749655,-0.0280474150989487,0.0620235507494944,-0.175007486502589,-0.0127619638982866,0.00232694883861100,-0.0929171084106320,-0.0407018705830077,-0.0450047121368470,-0.0659828243105861,-0.0592369392284277,0.0643428671469652,-0.0392846254054298,-0.0167147331546995,-0.0197350876863664,-0.171249100662514,-0.0902385919902332,0.0669940816210814,0.0657424940400059,0.0907950338701847,-0.0653342418725178,-0.0560453049695948,0.219144868512754,0.110902271206070,0.0617740666144591,0.0751037332710214,0.0508427906148571,0.178956147624550,-0.0675140006646129,0.119833531406781,-0.0971762272898671,0.0336401494408237,0.137820208054663,0.0436145462936246,-0.0542359956781426,-0.0856405980477024,-0.141407097833145,0.0600039574047179,0.0150273078113202,-0.137863817952968,0.0400015091413353,-0.00453973513805070,0.0754046577005436,-0.0493361419706627,0.0517345354935444,-0.0118378743884035,0.0336445361512346,0.196006156706311,-0.105959269112227,-0.0107859124938920,0.0881640608101282,0.146648790525788,-0.0939388022076146,0.0377505617720654,0.0234991554448765,0.0841435209166534,-0.102658070382455,-0.000359437938793063,-0.0555623627776489,-0.0319015438357876,-0.00103652074888082,0.106470220820117,-0.208728763452476,-0.0534112786813959,0.0472926389703067,0.141329929264297,-0.0138695056142598,0.00734733481137249,-0.0244714919154179,-0.118813308065232,-0.0516074336797676,-0.123182466886537,-0.116287734668859,-0.213164882556410,0.234289581840084,0.0230592429113777,0.166133470978978,0.0242226256066400,-0.0182873199121505,-0.0504061167209485,-0.0620200050403842,0.0271312520714636,0.0416947797266515,0.0147522376191637,-0.00840786427815672,-0.122810362383880,0.0209779629563919,-0.0102732608922667,-0.117134634503695,0.0623011688430908,0.404179952029790,0.151661953740100,0.0363682479506775,0.103542986478882;0.106503384520748,-0.0778876008074827,0.0521219726658516,-0.146231109574725,-0.0239567108091339,0.0231383291950688,0.188666475876866,0.121402107108698,0.134854091953006,0.0938271376644734,-0.0614837062546868,-0.00183980078306034,0.0249505848663538,-0.127229618776344,-0.0951696110908632,-0.105633253949913,0.0759813463948030,0.100498554458871,0.116756839524807,-0.0501248052577051,0.0886839902710218,0.106339002001487,-0.0379482599669430,-0.0651661633029041,-0.0229847120206598,-0.00298766507849627,0.00770726622765460,0.000309772501562309,-0.0830815851383583,-0.0840971809315688,-0.0308629947737788,0.0174348189885355,0.0367455248905309,-0.0440360096964035,-0.0759670063954711,0.123625056613815,0.0621121813898733,0.101916081338588,0.0266398247485243,0.0172080155923431,-0.0832982432174029,0.0420881532324668,0.109642883637889,0.119849808386399,0.0496667554373347,0.0473415610370872,0.0253191414038639,-0.0667200591539914,0.174337389999191,0.0187133715144045,-0.145682583649717,0.0320246444385832,-0.0752896402923757,-0.00691000038748165,0.0950326048539640,-0.186440714088184,0.0744789547387400,-0.0196688613533630,-0.0370949811626930,0.00279965776765151,0.0805085441445738,-0.115186236286510,0.0651380276083063,0.0361516061556267,-0.0145596607512330,0.238121140149027,0.0998388441937312,0.0251850718153374,-0.189001518852850,-0.0944346143920261,-0.170175213797187,0.0483967678271632,-0.0596613335052163,0.0221459171109505,-0.365605458321936,-0.0542992247474462,-0.155531464436963,0.0451377393130422,-0.0260343437203949,0.0420119949496305,-0.156517569216222,0.227762403924879,0.00825692427678142,0.0899496898087895,-0.148343735710134,-0.188380862058852,-0.102553011015999,0.0635153659553932,0.00418413128495517,0.101772574402193,-0.139366883426721,0.106849787945399,-0.0715494740570964,-0.0444159441912136,-0.00486733462723182,-0.0702238177394430,0.0978763485901808,-0.0782765421119160,-0.0670725128685279,-0.0640129945892777;0.102150552755793,0.133521477712845,0.0318587936229385,-0.0681272324129259,0.0826869545002466,0.0629857968123577,0.0591755531043073,0.136245704037153,0.00648292505655101,0.00307344916746893,-0.0146966104240164,-0.0834971347879276,-0.0269429986234362,0.0873870855737873,-0.0121929243027688,-0.0318799954204551,0.0594738811550331,-0.188062678201097,-0.0224597188431983,0.155172285186844,-0.0937543222031381,-0.142835134118393,0.135116243287628,-0.0193507865759295,0.121497074681052,0.000918787025809142,0.131491764675257,0.157254442528840,-0.143861051966202,0.0640078373662159,0.0110236954321944,0.0167325910419848,0.126765652775085,0.241628767541688,-0.157747186718997,0.259610297978760,-0.0121576962545283,0.0674469093044715,-0.0671752758770417,0.107316322121381,0.0102052168583770,-0.0953044761826202,0.0408805099413251,0.0888030412452190,0.166170510779478,-0.0370228504986007,0.0109952876902694,0.0907076677928772,0.0381557343993693,0.107729320728436,0.0977737172056786,-0.0335904667523951,-0.0576022377060474,0.120485183580469,0.136038870671258,-0.100210788435399,-0.00297308242160634,0.106766849638038,-0.0171164765149321,-0.109800219225283,-0.109448980048860,0.223507691343684,-0.00363177724049257,0.0907701484826640,0.0264132625988018,0.190090886416421,0.0344931037225134,0.0631584211232407,0.136841481046240,0.00895910732166974,0.0134960016114887,-0.00857444845877067,0.0255110552816751,-0.0105252741164930,0.123148803611453,-0.127763598469533,-0.0874054364180803,0.00247267728394898,0.0392659338980251,0.175079881130685,-0.0732355083981311,-0.0489860718987884,-0.0969740337685797,-0.147372344113126,-0.00439469402819822,-0.00524482575265699,0.298094838754455,0.0165051158508151,-0.0817517826292345,-0.00509093280609580,-0.0890753018941048,0.0481771551486058,0.0447969254638243,0.0821206973974095,-0.119286903531950,0.00182582867956481,-0.0162008725243678,0.0429947253432714,0.0873582349007876,-0.0679999903978148;0.0882769037304047,0.143846626626809,-0.138691247308008,0.00993905884674543,-0.00689335396558556,-0.000164168098329044,-0.118193851498632,0.109357238286495,-0.0986967843820907,0.0787384134505113,0.144954660567014,-0.0421108675630389,0.0362983229809380,0.203160468945487,-0.129022259492420,-0.0152837575654467,-0.168836311047773,0.0626978630712542,0.117528873039919,0.121276755559744,-0.162042850960409,-0.0791763429345279,0.0114582077402819,-0.121268841474020,-0.0453507267507161,-0.0461005051976229,-0.100607721308658,-0.0328333215211717,-0.00669253811021940,-0.0955624213972857,0.0673911436031121,-0.0473270284498542,-0.111264106511389,0.149448704033513,-0.00768131759967085,-0.142415437171037,-0.00585471009407192,0.0431149814636715,0.00646426318830752,0.137188115822926,-0.125276066472990,0.0851790757052088,0.0664195883345601,0.118140521336107,0.0333935338825269,0.0376669886292350,0.134531267308053,-0.00285724711458699,0.107551747728412,0.0189263109821023,-0.0201849562550957,0.212407831792473,0.0128603581844156,0.185825468075457,-0.0283218060963651,0.0318616174961248,-0.107290681861727,0.0226129787549756,-0.157865676371173,0.0611967324499598,-0.0685032060273703,-0.0557265794116708,0.0174852967688923,-0.115924021317771,-0.00341812213886454,-0.0211567893914278,-0.0368577421605876,-0.0148058748356428,-0.0100287772023854,-0.0131152984554878,0.0419010040871248,0.209337330654536,-0.203195059805570,-0.156482107600568,-0.0344801287909176,-0.0440425157776260,-0.0296333488198694,-0.0107960098623236,0.196018601920201,-0.0249635431160631,-0.0250211506849156,0.0736284699619394,-0.215389114414362,-0.0686958583608298,0.0687663123935219,0.0518433515161901,-0.124074184775667,-0.0689057959618711,0.169403555566657,0.00615432753942308,-0.0309899916225220,0.0318678272072071,0.161372716929272,-0.0894025519871660,0.00404705676696129,0.0417859385399570,-0.0146842473941404,0.0644149691791480,-0.243055924211806,0.151261822612368;0.0263812693199139,0.155443271547197,-0.00192282498267000,0.168649579374518,0.0484545529759948,-0.0477109176285043,0.125030843268654,0.0110906466330416,0.119565585468826,0.192119961654961,0.00951057919550558,0.143076633464954,-0.0664948920277395,0.0215131096719083,0.162037402763582,-0.0762519733270804,0.0721559948117177,0.0953312547315197,0.0357321780406278,0.166792358355110,0.0448405772919814,-0.0807731936850568,-0.0956475434651664,-0.0574111497024533,-0.0417644299034842,-0.0871259956636203,0.0194243915335261,-0.142042436506008,-0.0928235292331737,-0.0675425991852290,0.0962186321299035,-0.0447708159551493,0.0669152957981130,-0.125571511811137,0.212188540288631,-0.0353575939943432,0.0859221327146997,-0.0294053564800549,-0.129849711920999,-0.155711779841180,-0.158737926655800,-0.146670942093774,0.0432041699756491,0.0816007052900801,-0.0194328794891607,0.0762237919571825,-0.0301273649446220,-0.0322464822377513,-0.0932644732549195,0.0398914117021708,-0.201274165351273,-0.230492344985967,0.0100329481121799,0.00559317835415873,-0.0238690224929408,-0.0670685733281221,-0.0717093266268369,-0.0429460212118988,-0.0955183234707843,0.0753419063400119,-0.0521867551859586,-0.0570316353495835,0.000446092956214807,-0.0357044576181206,0.0149832454222261,-0.0317457789373837,-0.0421610251675768,0.0197313570678110,0.0304777390882698,0.0599653923630329,0.0420056400487166,-0.0965699109650289,-0.0555210784237158,-0.110278993497745,-0.0620272389819162,-0.112561440913190,-0.127474743509482,-0.159971498915358,-0.118999604990295,0.00826996409486175,0.0206068462102623,-0.0380217146344924,-0.171774745198205,-0.0439769746023361,0.0417885019803500,-0.0419190218203502,0.174766653095136,-0.142162319893186,-0.115733575580209,0.189895934033046,0.0949382462124998,-0.238061175795588,-0.0655205948374641,0.0401277390077539,-0.124952982410481,0.127032013648890,0.114900457843345,0.0702775697817394,0.0180174611441320,0.125734354999764;0.117916817808406,-0.0307935511926788,0.00672350097731093,0.0157230748924180,0.0658993155455158,-0.0309020055314016,0.0955350249858428,0.0780760548662987,0.0441025795175739,0.0221755788159948,0.116887472947030,0.0176827191782734,-0.0561929242569764,0.0175618924294477,-0.0557976659681962,0.0499173258341347,0.148829068925718,0.0588314353101848,-0.0643234795502235,0.0150817482457628,-0.0195199995808014,0.00117865348193834,-0.0284165580674470,-0.140372478909262,0.145771414914368,-0.0694620058078247,0.284670370517980,0.161535644655184,0.134091520294639,-0.0639242224067280,-0.0536748606219642,-0.0266809064848869,-0.0516820608179214,0.0178361757412242,-0.0258453122990925,0.0100949445341019,-0.0264252680086336,-0.00125919142629824,0.110139752957302,0.0300345339248141,-0.0359933435525515,0.135771138994610,0.00280108715449826,-0.122673873969768,0.0417758390256308,-0.0833014350092876,-0.00764582236916407,-0.250235073648421,-0.0916298975398526,-0.0522697357178838,0.114893049384512,0.104431733783501,0.138802583960857,-0.110950432250269,-0.165112969668162,0.0597843390701657,0.0127974587394368,0.0772851413706126,0.108812123083654,0.269299197635682,-0.0648371898448283,0.00808018011472857,0.0196916976827276,-0.0752057999508509,0.0288198332036553,-0.0923063126378534,-0.177397431626625,0.0797692981600127,0.152748344430755,0.105575628887312,-0.168472185372429,-0.187856265948375,-0.0480359221844022,-0.0212397708291095,0.0305262390442103,0.000634868446064474,-0.236805522699418,0.0648760769070821,0.0173189861867788,-0.00459617307905394,-0.0856172461483971,-0.0258802913483085,0.0332857148224280,-0.0837126530222611,0.0681852893650660,-0.0234178666079085,0.00292197355649965,-0.165669512796669,0.0543408008785139,-0.0132463690296179,-0.127885943601741,0.155042835924455,-0.157834847913529,-0.0481350239019186,0.0449552596200916,0.0459322095292023,0.213864653204079,-0.105328133328191,0.0187713087601964,0.128653709316642;0.178275854342469,-0.0166503032323909,-0.0219146872959842,0.0719804667887627,-0.0152237730574985,0.123422525677768,0.0493229209892092,0.0109254841949096,-0.0474000093554555,0.0736838822585014,-0.0861100405081562,-0.0754651109126321,0.0648452679963324,0.0648768436348566,-0.146213502473123,-0.0316434004985286,-0.0141026850342671,0.0579609742987716,0.135725361845619,0.0687743120009577,-0.0855261959103617,-0.00410219269827550,-0.0993775706735024,0.0551135486632129,0.0733931094017682,-0.0245851708391089,0.0327427443295856,-0.115539279178217,-0.0262384458569415,0.0388978114887508,-0.0800176612510011,0.0474350930424414,-0.194299193258497,-0.0643968881647093,-0.0763387519012604,-0.178950461191197,0.0630525777998955,0.0854133995652927,-0.117244336023494,0.117605142193894,-0.0167364514710778,-0.0104848030660741,0.0756775884276752,-0.171649017641559,-0.0938674812083279,-0.158425216829674,0.128497139122535,-0.0863964009376585,-0.0786959041952182,-0.00858743596096867,-0.0267188328126818,-0.0387940287966430,-0.0650074761620374,0.0896335773442127,0.120256102705934,-0.0507909919562144,-0.0595076796839263,-0.0156638578458065,0.161013184323308,0.0103076242037980,0.0580010109391047,0.0632673025796175,0.0819533424596422,-0.0692100460354228,0.0321856665179706,0.176144023553219,-0.173733737396586,-0.0737142986319024,-0.0703459365193806,0.0373363088084833,0.134898570470669,-0.0351067369322968,-0.0573756893059159,-0.0967444577735421,0.0912868960371387,-0.112550377642257,0.201493018359418,-0.128854197190225,-0.0938341709154079,0.0143332989347048,0.155643054616944,-0.144526704293807,0.0483107131763420,0.220260385972098,-0.0742370486072487,0.114765708312741,0.167148096860065,0.156437304446038,-0.0518196579129085,0.106662719694341,-0.00824438361785735,0.201015302412433,-0.225422624136203,0.0183576430719276,0.0963114048846286,-0.0503743799587865,0.162364258859622,-0.00466887153620717,-0.0736664562480290,-0.0789419648572430;-0.121979602107839,0.0882196111236317,-0.0405635770770755,-0.273483164620183,-0.0608347113875576,-0.235166688553317,0.0190843798056711,0.0175969617189215,-0.00815861996317340,0.0501396016071468,-0.116712825413679,-0.0266843177355520,0.154504261941747,-0.103272082055827,-0.0250183895551410,-0.0802591742685190,0.0641430415334653,0.0160160649584764,0.0563593238467607,-0.0649922513312764,-0.0519731029413760,-0.106346937826170,0.0599381257586327,-0.205168208465580,0.0194731978186110,0.101766146967634,0.0210938722568939,-0.0109565418898323,-0.0322959131710475,0.108713763193556,-0.0443223448306753,-0.0183453995221673,0.158150663219998,-0.0838266153879373,0.000137566157114166,-0.0783299549273398,-0.0189622429648912,0.152688143273520,-0.0264382719993511,-0.157801182364401,-0.00993065946819755,-0.0219330567728007,0.0153190546009864,-0.186530407529508,0.0365067955713918,-0.0160645105082974,-0.0665559527353835,-0.104808173453906,0.174062074965094,0.00116348696761561,0.259309394349675,-0.0132271142008764,-0.155736233905507,0.0463049234170443,-0.115224721504804,0.000539826809638649,-0.120403209370790,-0.0465188949299243,-0.149377037382104,0.0350313159615035,0.0943407102412740,-0.0861926837678789,-0.0559634870656865,-0.126193029425716,-0.222357459053284,-0.0316853314391242,-0.0252557852561094,-0.00927645275220180,0.256416546773556,-0.167295317905225,0.0612886521265180,-0.104428540704562,0.00168846847048254,-0.0945494104986689,0.0523604796961587,-0.0928966029295194,0.0653607918170827,-0.0573219233922397,0.0662808798765477,0.0707998355647286,0.0548698519421811,0.0186698021693199,0.0548184061714807,0.0698420995093924,0.0790149682941896,0.00118067615731204,-0.00863666517736125,0.0501111127070588,0.00276165230500116,0.0196591868129217,-0.0590076724907438,-0.145855231171027,-0.0454564364037048,-0.0154990302204319,-0.0892341682740841,-0.228962631495046,0.103088350456714,0.0712495973026929,-0.0985190000013286,-0.0395010912171579;0.170178720537813,0.0669179210242503,-0.00613728276739643,0.0870118519368752,-0.0578978702405344,0.0223370699288487,0.0219190658268226,0.134204479712820,0.0148046593947048,-0.0558875569336466,-0.116273052677651,-0.178892148339836,0.111653973356359,0.211075690000500,-0.0298488361228253,0.0282303049534445,-0.124173705303168,-0.0820477644618650,-0.0120077865229374,0.0127692147296448,0.00835451133291340,0.0502911437087928,-0.0840332605962511,-0.0475176236214883,0.0410575419395475,0.0121356531294455,-0.143208825432526,0.124141103596490,-0.0232953451808037,0.143008050698214,-0.123862513690407,-0.0924358180288244,0.103308939521313,-0.214438085208903,0.107060347616550,0.0990438564190162,-0.0897209745902141,0.0977505250431147,-0.00221726933522377,-0.0197376674330657,0.0443423159276857,-0.0806612702132319,-0.0829692519874208,0.0370583365918248,-0.0996760521178249,-0.157592938554290,-0.189328460005914,-0.0645283916472433,0.0104346132597075,-0.0305616287992684,-0.0824375081212283,0.0577108614487954,0.0599625855688670,0.0900234850054503,-0.172369315879815,-0.0584381398195765,-0.124364863576425,0.115633650341190,0.0640830299403568,0.0443126024609461,-0.166052964242734,0.0213940240078466,-0.0867781655013816,0.134598291684452,-0.128852695248777,-0.0189790428604451,-0.215756782238742,0.0730529625414784,-0.237190279773910,-0.0308583046358189,-0.0462908966403373,-0.102494737543782,-0.0788144536139669,-0.0558813744741104,0.00504706962831486,0.103109962121209,0.0905118687607118,-0.00776475846234891,-0.137380187147808,0.178357619512673,-0.0804536201642247,0.0515880172163328,0.0285376878978667,-0.0563544754819906,-0.0325819961928312,-0.159656720811297,0.00111674312307990,-0.121117634885116,0.133106877116076,-0.0433171863607353,0.150390981272885,-0.0995987280618052,0.0372114540989857,-0.127518929024967,0.0121495034091033,-0.0436028920706293,-0.0718231867443924,0.00288662252979304,-0.0349586475730863,-0.172650681084663;0.165586416490108,0.141576456481045,0.109703691617056,-0.111511123114110,0.00617330865134925,-0.00535234071585014,-0.0876823124371904,-0.133772204372644,-0.110881758553833,-0.0942636456467098,-0.0664537460284424,0.0691087924525949,0.0331426103968359,-0.192858487114255,0.0774108661947676,-0.0710586829750247,0.121834950731102,-0.0819108678468808,0.133561094895707,-0.0928230635707807,-0.0805090692141643,0.0320739283381096,-0.162210121761128,-0.00802637252509664,0.136768663059575,0.228086224454259,-0.0406772832092892,0.0182544925031854,0.0439614719547256,-0.147944138983781,0.0114649294395806,-0.0240318721187244,0.0997882195888150,-0.0437084179215757,0.0970221660078876,0.0145014305552851,-0.139956526342508,-0.0976615914667742,-0.115083964334376,0.0438922110418587,-0.0450193142145633,0.133120872180892,-0.130674286838417,0.0210368171127995,0.0535837198196184,-0.0979668187484632,0.0975727361287827,-0.0668755848928474,0.0307215031302513,-0.0609045283638906,0.160037982785974,0.0610741654994243,-0.0135056602455345,0.149079786991176,-0.137663576923230,0.0816034360625635,0.0429283084156765,-0.130534333352444,-0.0225067107348673,0.00545205342551520,0.0930406952231323,0.00273355088729444,0.0653028288126898,-0.00229955041341439,0.0960691448032334,-0.0512684686940216,-0.160858575979701,-0.195616136050055,-0.136853044031187,0.0902521788930454,0.0251304447432447,0.0703963878236684,-0.126890343725911,0.0961042056626673,-0.105142774789966,0.211073538103079,0.00236675387743629,0.00659583207742158,-0.0490795451808568,0.116111980129289,-0.0153588180621572,-0.0234142052623944,-0.122493577070448,-0.142130065071224,-0.207161832118906,0.0223927388490946,0.144050328688657,0.00741423341259337,-0.173264778001658,0.0917812323370545,-0.138664746803965,-0.0394828318673573,0.0327932982187089,0.108623662910755,-0.0492252271334764,0.0916374378810330,-0.0770744343184701,0.0493231863073512,-0.0122154085536948,0.0517973119653516;0.0190193583689112,0.0659605806451904,-0.0204969569964939,0.121532067784702,-0.0604755421068463,-0.118773754118418,0.161951711138768,-0.245690762641136,-0.0749107988219103,0.0676962824470139,-0.0370071936707465,-0.0710294023833787,0.00291930261722148,0.0503368916354608,-0.132716236319260,0.0225704848266562,-0.0820421710671068,-0.105877967567452,-0.121119512034287,0.0677067081809265,0.139955249516058,0.0489415718843802,-0.0416494534406599,-0.0344519832984673,0.0142944305421222,0.0371861430668069,-0.189466384409483,-0.141990417471396,-0.148794176604476,0.0138547834473975,0.0754437857830633,0.178240100213322,0.0849630430882452,0.0937024137440208,0.0666945896030399,-0.0963470327053319,-0.0708016233556086,-0.0493802444928071,0.0737252425558176,0.0802871249605536,0.0129179103592709,-0.144637705742063,-0.00421214463889336,-0.0687722285874968,0.106314649705583,-0.0395247775592398,-0.0282496002883970,-0.0850726176778562,-0.0201449580152061,0.131509456178893,-0.166940694005766,0.0813473459483763,-0.0730485333042401,0.135856695147339,0.00290351128818408,0.127057367114604,0.0672493689186623,0.0720116329898616,0.190852930679541,0.0244546205905023,0.0573497853230330,0.00284652802671672,0.0864595917996587,0.0754919320253505,0.0423095334511543,-0.140088188146901,0.00381694055464363,0.109660797815347,0.122597142202421,-0.184099945507284,-0.225085644652197,0.0524513506341649,-0.113086328497262,0.115377686215409,0.0503309550087871,0.0982374191219232,-0.222417255274677,0.0696935100932798,0.0167416346504871,0.122544463314423,0.0898404662030763,0.0326344419419556,-0.00366668526293860,0.130735508599558,-0.0846966153690019,0.228735070869229,0.0337081536432190,0.0214882472554732,0.00978632351938874,0.0189894693032105,-0.0994263117619302,-0.0580964353030983,-0.0611623050745950,-0.0307546362438150,-0.153207737554599,-0.132366314164428,-0.000896877746486564,-0.126932599483854,-0.00661377487160011,0.0347624036070609;0.00288610079511678,0.147029632888341,0.0379091897666712,0.221514129407250,0.115077915659576,-0.0318743103718900,0.132383026371264,-0.113755404536871,0.00617215518067640,0.0228012503534129,0.00741578140135831,-0.0686701441845631,-0.0345321026887916,-0.141500312040749,-0.136464745854116,0.0476518400107464,-0.0207101248934875,-0.00929403608151363,0.00934809405750210,0.0197672690290105,-0.203545435538092,-0.0828496007880360,0.114387818319069,0.0346828505413948,0.0377069610549534,-0.0823568121374835,0.0226654278149995,-0.0155651480860852,0.00115967393436256,0.124169096202948,-0.0587485918629189,-0.0803650094977671,0.116066279798172,0.0402744184207769,-0.137609242613931,-0.0154997547172182,0.0706965909622245,-0.0304589962271530,0.00118385424726581,-0.261760062989742,-0.117121865533951,0.0638232566803465,-0.0221114549069719,0.275983450166423,0.169114301621112,0.185210952653628,-0.177489007310621,-0.0937007018466567,0.0266895788690144,-0.0885391375170939,0.00286614144590784,0.0284637232253262,-0.0101410762294513,0.0403757769645225,-0.0710901150426618,0.0211970720401851,0.00317587687531371,0.0302824407154905,0.130139517001962,-0.0434141367611144,-0.0364661983234798,-0.0926740790420172,0.0672516306377181,-0.0777922858342233,0.0469508904379938,0.127656274802685,-0.162415650688107,-0.189421134426990,0.0457645733245071,0.137934102201942,-0.117356803295399,0.0194920377733272,0.0701338943951931,0.0359545251342083,0.0331983619895932,0.126877193712632,0.0746490316361789,0.0463122109596626,0.0281260385527196,-0.137567378090475,0.0945730917917342,-0.0369324369518038,0.141080391993453,0.0718836427861600,0.0724027835906990,-0.0155239951056522,-0.100075075154404,0.0917585159360404,-0.0126279076432053,0.122085958206866,-0.000104159441269628,0.0760126360389037,-0.0355809391665825,-0.125615105477579,-0.184084357012874,0.0971583882516803,-0.126575738588217,0.0820540992236386,-0.130416873019560,-0.165821149733363;-0.170478205035066,0.0882498493992860,0.0165043175371945,-0.00574548442894705,-0.0419984718068352,-0.0133861473066017,0.0708203335917851,0.0954770158693765,0.0179494035104961,0.0376633777551973,0.113745601668431,-0.107946212425773,-0.101442300235540,-0.0952013435201663,-0.180946816607864,-0.00518808793612139,0.0833292926934677,0.0222784777423345,0.0950070227825664,-0.0534005578673385,-0.0158426382650194,0.0189064816245786,0.143962585425270,0.109966739157257,-0.0488226090404388,-0.0519442572606363,-0.0157542344527252,-0.00722409285082564,0.143609505918205,-0.117217401986201,-0.0189044832078591,0.0744364314429067,0.142276746070655,0.0296907898853533,0.0805144457892984,0.0482757806015792,0.0272686257967004,0.0766755916111030,-0.0154417586210232,0.0456668868239649,0.0512072745815267,0.0396673912130093,-0.0874404210869346,-0.0583800237654988,-0.152329137240110,0.108882195875063,-0.105364110611254,-0.0554862242853959,-0.0317902030878348,-0.0161825937814566,-0.215718750126460,0.0288918250461130,-0.148858678681249,0.0521244810058883,-0.101696343986008,0.148144476569476,-0.136104036196720,-0.0528407920604922,-0.0932240885641710,-0.0234631007866430,-0.0614284520010619,0.0714790425301445,-0.00948086714289896,0.142539331861245,0.213472911806929,0.0957851988078104,-0.158628843982231,-0.280379046317068,-0.0617398236216021,-0.0397040812028835,-0.0309314297530201,0.117272789671587,0.168174768236855,0.128192374092451,0.142851289571500,-0.0938620856118534,-0.0332909119293655,-0.171289816666053,0.180416158222276,0.140227838861020,0.0387868166546656,-0.0588934673382080,-0.120549669714743,-0.0444882744830735,-0.0699034714717395,-0.110699781059021,-0.0591802340238781,-0.0888908428399794,-0.00102977121702844,-0.124927967598572,0.0469450361607467,-0.0254072379699661,-0.0961603559407593,0.0210061768627900,0.105252534262433,-0.194450644093801,0.141167860272630,-0.0766580110506339,0.0823031157776687,0.0777374832556943;-0.0133538744096388,-0.0767307480585605,0.148057398245066,0.0694548825920570,0.0740891452473731,-0.176117914555359,0.0265753639105609,0.0464246571613404,0.0698644786803108,-0.163919189517561,0.0145258235022836,-0.0412270198270784,-0.224779502895324,0.138726611192720,0.00877399330196732,-0.0576862572045384,-0.0216635931304522,0.0918327126862489,0.00639167341273480,0.152139321704935,-0.148894143105427,0.0110181176456890,0.149974588995812,-0.111726473361327,-0.0220800825019870,0.174641293296221,-0.0646105697734388,0.0675784075277141,0.0246083140463480,-0.135081611178249,-0.253306158317957,0.0902973078855535,0.0127708918215047,-0.0879186095344436,0.0541757532132169,-0.00152107300131241,-0.0657733220353175,0.0266271595368248,-0.233590616661021,-0.0599268363947805,-0.0266381602231315,-0.0426697335091214,-0.0617351984346591,-0.0514821745065168,-0.000536528239823240,0.0259938812222449,0.00966531902529929,-0.0271152242322301,0.135876556415521,0.0783672479580722,-0.0384290016492992,0.0204092051605830,-0.0447379053433827,-0.129251170638309,0.0772256283512132,-0.00825215273771923,0.0318985254792570,-0.0674765911758077,-0.0889307315149473,0.150125224549576,-0.0213895160968334,0.0673015671700498,0.0355041220179852,-0.0139798226157970,-0.123348774160319,0.0623649198374492,-0.0387526629649777,0.241054778115037,0.0582812164554892,0.0279813704399687,0.149136299175847,0.171346803577432,-0.0923467783831749,0.124814808265412,0.0103757535172566,0.127401631559482,0.000364218525363385,-0.126008584117265,0.147823687209539,-0.0316253156253949,0.0417003515590854,-0.0325382784019581,-0.00769816384069667,0.0315313011100536,-0.0700319926833510,0.0987387206081343,-0.136663079848009,0.0265146533029110,-0.141345953899873,-0.0124705879575636,0.0391764780763702,0.0239455327206962,-0.0485587916561639,-0.0469873303406753,-0.0232406509444139,0.206462623867732,0.00944816273057703,-0.249964934557077,0.0914996924584115,-0.173324988463773;-0.0397786946604338,0.0845104668311695,0.253725731872676,0.0804025790597717,0.156701440779553,0.0617379992249076,-0.198488872803352,0.0110125260795576,0.0433582598692496,0.0167501094139310,-0.00119778616133256,-0.146750110708169,-0.128359590583070,-0.0125971421882189,0.120501073249637,-0.0875078927227769,-0.0341229280943973,0.117061744738814,-0.00382212051576735,0.0575365439322839,0.106470569703332,0.182605286378646,0.0500977663258570,-0.124033437267890,-0.00598389492312477,-0.0329728675000275,-0.0956469368924455,0.0625473810977223,-0.0427250695146239,0.0435390519284980,-0.0157630825859027,-0.101076937836655,0.0293067495462158,-0.110434562497604,-0.291517301217083,-0.156896552729370,0.103053721450306,0.0355733648263619,-0.0299680372285204,0.00981461780850882,0.0801377968659329,0.0675605835022493,-0.0498101395589937,0.00258070656860385,0.0500694243800090,-0.0597979823454058,0.0651304701594041,-0.0516394063757589,-0.0858075222477499,0.00910790883297817,-0.0197909014289323,0.0659557264119416,-0.119812176633282,0.0578445248091191,0.0307611510040410,-0.0914307797771903,-0.160585241732392,0.00320310298479032,-0.125805504543994,-0.0366037330491197,-0.145882195877804,-0.0505804745129957,0.0414162564523629,-0.177137341906546,0.145108966829708,-0.0662771019622775,0.132338066628304,0.0372233803799917,-0.0347642894559020,0.0452162990141242,-0.0458804074753614,0.118146105726983,-0.0530719130311503,0.112303781193717,-0.0544246262415531,-0.0113494841518131,-0.00721075451767021,0.159582432867678,-0.155839766301145,0.0716309179126178,0.228525792780675,-0.0487465167666233,0.154288373688842,-0.0636187355356088,0.132196847215420,-0.0309553151621327,0.0828286173107600,-0.215314070634446,-0.103034366360952,-0.0673456166903289,-0.144742683852008,-0.0750379268818894,-0.0493037680825479,0.00840236163129029,0.0265757324180807,-0.205992818634583,-0.0105475678382247,-0.0310333501502395,0.00190142493844492,0.0114201489910245;-0.0482316309425502,0.00748576872798128,0.0360303888493059,-0.0717178369122431,0.0560745022843582,0.163107060146380,-0.0298404593770446,-0.0200766169787653,-0.0632702348522114,-0.121843517305523,0.0486166712264758,0.0528311592934938,0.0435536915329299,-0.0257270732906789,-0.135055882413517,0.237165588728141,0.0871749122125811,-0.133584819104412,0.0126474579199948,0.0407967407490784,0.143156964778069,0.123659484146210,0.0245508429096130,0.103619129741682,-0.0211125146703484,-0.0377247663932556,-0.100278680243151,0.0620021990462567,-0.116480749360398,-0.122526577813910,0.0877493276460120,0.119865356318267,-0.0793008577081238,0.0979372955623096,0.0889534945871972,-0.0199715416981557,0.00468680380063698,0.0474561226850726,0.113311231031216,-0.115743034516277,0.189691664367214,-0.0150486993623777,0.0132496586444184,-0.0252311451617363,-0.0740948939204110,0.173340817985013,0.0553771257042236,-0.244382915161206,0.0549569435598975,0.110168264294084,0.0969201183625104,-0.0619669933361334,-0.200460432332858,-0.0604297546106139,0.0278953244577403,-0.111904272651086,-0.0639655515745016,-0.0273460283933533,0.0113944823065587,-0.000382897147265514,-0.0788462170420492,0.112236365573581,-0.171793624520583,-0.296195379392029,-0.00901964523385318,0.139946239868317,-0.0683050888481763,0.129958790871887,-0.128371248330608,-0.0213066554130928,-0.00477154557707608,-0.112516161657112,-0.0771489732825310,0.0253896116898343,-0.113800172792663,0.154817973453739,-0.0728303074589290,-0.235719289478865,0.0118653683072137,-0.0856259413505298,-0.0494367034371064,-0.167666839236648,-0.00937670414451137,-0.0868325006487170,0.0107074712121722,0.0668596808225393,0.0233796835370838,-0.0516028267221959,-0.0156010065542731,-0.0509005757959865,-0.00267323470971985,-0.0357821238164077,-0.0277792627017957,-0.157032581187018,-0.0983153629303899,0.00630229896373322,-0.0385009607571794,0.170472649492869,-0.0710972784872010,-0.0118191935795760;-0.0264833928121099,-0.0153011908338645,-0.0698636029975378,0.0968380691801268,-0.125351671292860,0.0240949987492186,-0.187487636747997,0.0183035797623455,-0.00588030177449674,-0.100193678800558,-0.204288690860228,0.0540286419962465,-0.0888938603703588,0.0144742713351038,0.164607825141114,0.0228645754598917,0.0285092304521788,-0.0210682538932647,-0.208263222505667,0.0827142765992767,-0.0680568865547466,0.0625742274790700,0.211918616717585,0.00267933691490434,-0.0260141478292003,0.0955194052992666,0.232906888230631,0.0922642165525675,-0.0267076250139972,-0.0746579843671477,0.167579229731816,0.0915289106366640,0.0189237209875312,-0.0804547666936029,-0.0555718590800591,-0.00539143947939741,0.138166048392568,-0.0639137594219390,0.168062172825432,-0.0786899676857975,0.103924863581143,-0.00768492930741820,-0.0818242529753477,0.00633324452752647,0.0784681763794736,-0.0876182083788655,0.170525260001083,-0.0828489901807951,0.0964918782233415,0.153909071190970,-0.0867020252601849,0.0155202420922152,0.0711812316481200,-0.0106041783579240,-0.0944183884597590,-0.0245541493728043,-0.0724783399248860,0.142441781488190,-0.0547090238231813,0.0792161159744281,0.0475532877328802,0.0273000200100010,0.0579498707147387,-0.0792382720330125,0.0444260112179880,-0.0488909094804146,-0.104195730030942,-0.163932071309052,-0.174828641521969,-0.0815578974117807,-0.116865273816825,0.00657744806071062,0.0327204530316657,-0.0363116923049804,0.0528113762077803,-0.275107869128564,0.194686485768484,-0.101184442262741,-0.00848997438669973,-0.0134335215427345,-0.106168404164784,0.0514907980379745,-0.0675408366220985,0.101884135071394,-0.111477644248027,0.0455524644258481,-0.0376497214182350,0.0547686577529779,0.0258099268423382,0.0979085601336045,-0.0955757767519807,-0.0948823079521387,-0.00952174183864455,-0.0354208931490446,-0.176379036635081,0.0273007113309333,-0.0742666735900943,-0.201355694470001,-0.0797742330304474,-0.0205076641392636;0.0608442065849228,0.144700389261809,-0.0452725334924383,-0.182822591427773,0.115938378171690,0.0382399705530474,0.266604529999052,0.0972285751079557,0.0944572044005734,-0.0130221059272277,0.107943219980690,0.0974635551726867,0.0623727885818503,0.0513666826209126,0.166502757562953,0.0675664483399601,-0.0765984755973931,0.0335625074601945,0.00359459660861612,-0.0370877806099660,-0.0180385148934659,0.00165530945423686,-0.0662745127613051,0.0350531256165779,0.241560176200804,-0.0601770140510465,-0.136306145735166,-0.0276444404824636,-0.132473132076523,-0.0936922017814319,-0.202224989650444,-0.0380582635668877,-0.0366953647565717,-0.00666560100476030,0.0752869238995712,-0.0521008445203916,-0.0241244544535591,-0.220654873720938,0.0202535064523450,-0.144343064184723,0.0403505544959338,-0.00289132372667388,-0.0585562958106406,0.0965089442604963,0.0573793279190898,0.0494064056228191,0.0329897699803213,0.0795979426473847,-0.0532877158244785,0.111548446194008,0.0383522981836678,0.0971186824526229,0.0276329732407497,-0.0702408518583425,-0.0120520334144150,-0.00762186341218517,0.0461195656677494,0.209821412834103,0.0173414493164842,0.0960374047488164,0.158807149074584,0.0862032811080816,0.0955114391477483,-0.134836563893179,0.0323008476707682,0.0576446894901829,0.0365924741207274,-0.121332769372639,-0.0150841673724673,-0.166353824952818,0.106236791351669,0.0478408981873204,0.0695595353851062,0.214716001697132,0.0818185306858777,-0.0774850942378036,0.140790308482131,-0.163513194551603,-0.164077353631647,0.119984292960675,0.0272813693349516,0.0483117023260729,0.00573195487585698,-0.00584466658433046,0.159021229582591,0.0645065038667162,-0.0994775260976075,-0.0843410147270990,0.138740725771853,0.0604688652094651,-0.137870215128368,0.0376455899514175,0.0917270355070458,-0.0687391591753891,0.116679361730509,-0.0775697331883427,0.00308280653890017,-0.0370133908722467,0.117923544545828,0.0334895034311008;0.0155084342667666,-0.119758585908610,-0.0340241964254878,0.0274065605541310,-0.00419030009019744,-0.0980925276170969,0.112229063828248,-0.0653011972995920,0.138645039280995,0.170142393072293,-0.101792376201796,0.0678916565779707,0.189806303181027,0.0114982926344297,0.0443182751161199,0.0232384683761110,0.0955076369288414,-0.242304203980524,0.0315324233801594,0.214510767497888,0.0541817260292688,0.0450085269925383,0.123643675626733,-0.0951635445084607,0.0136755400778888,-0.108944236968180,0.0132558672440556,0.0865778345334976,0.113600568613195,-0.0656094557575125,0.133820206553033,-0.102949060147871,-0.199675224882304,-0.132896106986466,-0.0868831389377503,-0.148186520891387,-0.0466418957570952,0.0168460443103339,-0.00138517084094334,0.0496882707305503,0.180097786172930,0.108688859563837,-0.125498062363558,0.0228860223545231,0.107037086495103,0.0517412787233894,-0.0747386185133247,0.0786922875230813,0.0434416492766788,-0.217708355490053,-0.0846161082037642,0.0255251626538165,-0.0677563323607923,0.106039875115366,0.0205548536826954,-0.0202278525816971,0.275873800773013,0.0579320627648203,-0.000231645308177832,-0.0957241416201368,-0.0629153740884232,-0.00181002683869094,0.0716240873547867,-0.158954138349012,-0.0543950625460427,-0.124435173289266,-0.0249202337596942,-0.0480653202488441,-0.000389779573611294,0.00574561549191688,0.200587787541754,0.108858756123651,-0.0462449763238134,-0.00883931767278180,0.123591386920781,0.00812565152172560,-0.136829088339993,-0.128640857362435,0.0725963958292950,0.0252692799688510,0.0141386127001257,-0.0371926486774767,0.0261953216680212,0.0406228136180448,-0.196907161641403,-0.183415710667392,-0.0179526176001935,-0.0499161676441622,0.0860050637713027,-0.0235753944621310,-0.0744788327060837,-0.0585179369030024,0.0299162610376337,-0.00965103696973675,-0.00667967015782718,0.0190977420808003,0.0426286198424572,0.0588247481863773,0.133328277892161,-0.133081087696691;0.0518003088970327,-0.0978422969701746,-0.0136252476376161,0.0281415243502689,0.0894236203120976,-0.00134109045540644,-0.0196063258220343,0.138618802591091,-0.0943536459844618,0.0411550764723319,-0.108585551671708,0.0572133131462533,0.0308422122648626,0.0707017133312416,-0.0208900451679630,-0.0552614489420660,0.0587769495629007,0.119109062999319,0.0333725646217804,-0.0773919197156460,0.256515498438933,-0.00944369864941631,-0.0357140105841733,-0.103625331460219,-0.103386688892928,0.224820734687761,-0.0494773815022797,0.139043525261223,-0.116996779513811,-0.0494409003179883,0.0418641736343064,0.151077620839381,0.0344294352651434,0.00999562937226543,0.0357700227722957,0.0520401751399563,0.0452560813044572,-0.193384830887936,-0.103433394774042,-0.198823892989446,0.156116155751950,0.0139565499553562,-0.127349780433955,-0.0620598160661688,-0.00342201303383386,0.173230395536292,-0.0428782829285508,0.0993828878136359,-0.0333012693284725,-0.0542456195397999,0.00744289353883731,0.140804071496848,0.139056070005997,0.114701980956821,0.0361006120766252,-0.141552671457524,0.101868061621268,0.0244979489251777,0.159796820099731,-0.0741726035581931,-0.0788880599882590,0.00440035796557542,-0.0912273544871903,0.144295458602271,0.143348952162498,0.105819592618248,-0.142027687663037,0.0923246775164958,0.154433251072605,0.141312807542801,0.0511347430032360,-0.0340755064301543,-0.0436954259610064,-0.0363709402451902,0.0637143422941057,-0.108470959182340,0.122041749804576,0.0425992925818937,0.0530284132751156,-0.0541962751029872,0.154655833696589,0.0252865628140698,-0.0884493952004238,-0.0185783615976833,-0.0657573015700490,0.0204024227185485,-0.221848218447641,-0.140134866608749,0.0271186572143593,0.0757047211828792,-0.0818070202800425,0.0601800613864941,-0.0224006076645203,0.151350068855191,-0.0725877958397044,-0.103423228703131,0.0823146051548155,0.122150695361584,-0.162107374380995,0.0347040237099143;-0.0371133685295046,0.0884363484855015,-0.129899342604037,-0.0533126122230931,0.276945203892087,0.0240030363860251,-0.0516556576456422,-0.0260452507597033,0.0908534453634871,0.0253667729513259,-0.0430351554772088,0.0164867533591284,-0.0299583024912846,-0.0199656648496546,-0.111750723808609,-0.104530059997988,-0.111130035172474,-0.166472428421504,-0.0364286583449849,-0.147236126150224,-0.112075773675830,0.193641069362414,-0.0220148595323971,-0.000996335226129800,-0.0234317683432857,0.104979651104761,0.0391601277839537,-0.113674714307465,-0.112425347787093,-0.0477316453207749,0.0205392715222371,0.00134168881991317,0.122057453642789,0.0220769726029166,-0.0210051041806734,-0.103531620516256,0.0494758093122185,-0.0481878959300033,-0.168734040666549,0.211175004409494,0.111851080929657,-0.266373009545041,-0.00335338195919022,-0.0246261364951019,0.129951205846676,0.162133500262678,-0.0655873760553433,-0.0810895538503746,0.0572440145338891,-0.107983037862866,-0.0216274078041505,-0.0243711154395614,0.204281898417470,-0.0482415445590575,0.0375994595737870,0.00144334595009449,0.0319952895069513,-0.0356623056330239,0.0533640837359310,0.0831302054481600,-0.101393051301767,-0.0469199908985640,-0.224352035156525,-0.0338859898775823,-0.167029734630729,-0.0273660545786257,0.00143571898436661,-0.125739892887549,-0.171134802759084,-0.0438639007160545,-0.00587320122789482,-0.163592211973113,-0.119616742160877,0.0109415931186086,0.0100835461831708,-0.144567979781293,0.0136954739633089,0.0591612409239218,0.132942823543079,0.0569345707496957,0.0888517419381231,-0.121026581324097,0.0492944165580911,0.0770319956216590,0.0790702529166503,-0.152949108715087,-0.0450024757317529,0.0381540387590780,-0.0806310653100036,-0.0463268370178751,-0.146126594531713,0.0451548198422895,0.0467202335102427,-0.0289018685186908,0.0834507034169094,0.127781031684807,-0.00383865571693154,-0.0600138363525673,0.103108383487518,0.143579442325269;-0.106303491897777,0.0400886670688954,-0.135491204248146,0.0998644577933279,-0.204281537903960,0.144398168745725,-0.0464540272732253,-0.0396675807851255,-0.0260389248804678,0.0283794819741077,-0.0106794710900011,0.0515967640336051,-0.178001976847572,0.0562955514281512,-0.218878571159515,0.0272683007061126,-0.00445350688385068,-0.125123531957217,-0.0449583656614389,0.190582653439263,0.0393570382214452,-0.174624952575603,-0.155351542862584,0.0471679182536233,0.143505314288166,-0.0184686066204778,0.175807681311059,0.0504024562426958,-0.197712081111610,0.0164741584241488,-0.130472364820873,0.0782594199809541,0.0575186029387345,-0.0448301961761835,0.0418879630254045,-0.176174388910721,-0.0231423063909419,-0.0512465157986902,-0.0148335232277233,0.000872326204988060,-0.146846486013320,0.115304833081310,-0.187296172284617,-0.0180147333193783,-0.152950060072868,0.0213841717686888,-0.0429328478086159,0.0908617278362914,0.161511545049192,0.0703970731881542,0.00690550362070039,0.0641885772134448,-0.0726753456168656,-0.0869581857989347,0.0834885498453186,-0.0126704139589932,-0.0252596299932586,-0.184292960941205,0.0245855777510523,-0.0287842845340979,0.102882969777589,0.0519110757234597,-0.158242632873361,-0.0962052166215545,0.0912645195550917,-0.0970004099412645,-0.0277859971367936,-0.0222594571788488,0.0100103737638808,-0.164057956160244,-0.0491005653005846,0.0127932186728804,-0.0208727791653228,-0.0239756623061253,-0.0502424154612518,-0.0461319564019780,0.00151794969480832,0.152871027420428,-0.0719066570381556,-0.0263542243279836,0.0586489727250617,0.0258082556229339,0.0633585583262158,-0.0814674054059257,0.0485865228102318,-0.227833633179679,-0.0690513544866806,-0.0965737146283899,-0.0408875194388127,0.0295890342110149,-0.138095793019145,-0.0112234968510345,0.103867892743430,0.162083961961472,0.0484376756527955,0.0748376274412300,0.0885323820637736,0.0217443819729916,0.0582675712548415,-0.214002708029309;-0.00335021765244455,0.125507921863517,0.163625363393570,-0.0810678019588959,-0.106619450238899,-0.145221722053551,-0.0505056963497551,-0.0872206254772384,0.132112532204021,-0.0151466766162578,0.0623711598285154,-0.0254548022525890,0.0168131901130592,-0.00857265365803583,-0.000305198989926850,0.0604051676502333,-0.199873496501678,0.0364315750041599,0.0137586202820249,-0.126136373157110,-0.00483800949950042,0.0589648882335097,0.0456490651472874,-0.0790572031156456,0.0141439072083085,0.135515762435974,-0.0466940911177868,-0.0633522624018627,-0.0751524511642376,0.00551346981009686,-0.0665423626298050,-0.0898355274467093,-0.00637292655692227,0.291002409604714,0.00133445114237210,0.0910691038882971,0.0544607018411576,0.0784680421578958,-0.0347913249731142,-0.0648751914346280,-0.00155366943906006,0.0539625433732377,0.0908065231984365,-0.146807254826908,-0.0737969543584852,0.0771841982300843,0.0550510496314590,0.0753015865160721,0.0624627699087357,-0.00806660276080276,-0.136215736400163,0.142183461684495,0.0919023986631963,-0.111658925318372,0.0334111899568246,-0.179289753304366,0.212189053313643,-0.0227548728572525,0.217219834990060,0.182726804230759,-0.0973617784250199,0.0402281161545346,-0.0255505110387768,-0.158816277942492,0.132600349287612,-0.136976574227024,-0.0275852138299718,-0.205563215640492,-0.0423350700345659,-0.0516768423712728,0.112992673782169,0.0444029234471333,0.0223960642022228,-0.101185472306047,0.0484737433036780,-0.0793077078616718,-0.0759991238510076,0.0483833595304719,-0.119677421323060,-0.0929313436902120,-0.0739564428328235,0.00983442178851600,-0.0170129646271857,-0.148003356995483,-0.0215543844781004,-0.0488333228714056,0.146336964233142,0.0767369726750188,0.0581395051154570,-0.115801380398193,0.124740477393708,-0.167049972983033,-0.175814772156620,0.0678990289109424,-0.0418741115943542,0.0206016457266049,0.0543978180661431,-0.0209146026183868,-0.114858100687293,-0.167477950728142;0.0445088928233257,-0.138256497085082,0.0246142298989675,-0.120649600069455,-0.0743473949186815,-0.0915144950123802,0.114773288624697,-0.131355615222092,-0.0298036965342919,-0.0251853597239327,0.00527968249120709,-0.218168425923572,-0.0407634848768822,0.0667656314699689,-0.0531259150916720,-0.00774437539570785,0.124929068928044,-0.108377124856780,-0.0792848790225159,-0.100169406035747,0.0143258182089646,-0.0793247588318508,0.0565317922625172,0.0155180751038178,0.0998880142124239,-0.153331191240243,-0.0272179462906575,0.0627340417091293,-0.0333840260761752,-0.0568886704884151,-0.164438033319811,-0.0591146112727591,0.270335260468282,-0.280144006808653,0.0118038484723522,-0.0492766563035115,-0.0135031722886323,-0.0397874956115289,0.131666628513472,0.0836792715333359,0.150339031090210,0.114612779856245,0.215729133800685,0.0691381922330967,-0.0830218999783784,0.0136193615100379,0.0750598366802888,0.0242698097788326,-0.0196254199953837,-0.0841214958375449,-0.0835350732649965,-0.0445948944124903,0.165305827858368,0.162626818388677,-0.0131298021818064,-0.158014949705955,-0.0946562837418370,0.00164524889980541,0.0857902134967484,0.0799634904763398,0.0917400004745577,-0.0564813475436539,-0.160026657371667,-0.0617894524705165,0.0770191297886324,0.0127704902134952,0.112479137048426,0.0768048352835605,0.0404604497006802,-0.0280551183876449,0.0225732834385068,0.233833909133424,-0.0246620441512697,0.0665362235437922,0.116716046136511,-0.0908860886742649,0.0438643460513401,0.0221411298434756,-0.0381871624602665,-0.113378081972990,-0.0884748221316131,-0.121351210929928,-0.146062069690084,0.0484818902278253,0.0475133254647318,0.000220723189804739,-0.00945737488802512,0.0448098767183153,-0.141965580462479,-0.0784728828681402,-0.0287526579654164,-0.0297422179199080,-0.0761236376158398,0.0134237565137735,-0.0587506794171129,0.176794654618320,-0.0191512491191340,0.143488119367471,-0.0954646440144778,0.140178955340908;-0.114091720214479,0.0337632722750033,-0.0992440764396579,0.135472455356737,-0.115008508540226,0.129329947952319,0.104263633457935,-0.0563734003036144,0.0945620827631313,-0.0334284302265852,0.196381319310982,0.0406568276185763,-0.0454616250518494,0.0456964540267008,0.0722432354822930,0.0287541018727483,0.0521077752852286,0.0717064397113415,0.228454338566699,0.0172748588360716,0.102919244492713,0.0991186857328250,0.0939213723673091,-0.0972693831176104,0.127219912819956,0.0763302005231522,-0.0891388847817976,0.0574671891130695,0.113963699678963,0.0670071693866895,0.176005267436584,-0.0522946834224443,0.0976490123361528,0.00877722797066318,0.0127018149979150,0.0896746093310724,0.0284545869863223,-0.0805840289859103,-0.0634543095504582,-0.0398126226755277,0.0742578924328896,-0.0265528862203613,-0.125034886493822,-0.0677305479224870,0.0958416637761198,0.0752156349040671,-0.000498392770187804,-0.00383418134192578,-0.0445479742851670,-0.0149841769369797,0.141290352532790,0.133797143009594,-0.112226739511823,-0.00709405203149183,-0.00265117557800710,-0.124637163288103,-0.128227112079399,0.00714654370717481,-0.0391032661800047,0.0342178054435836,0.0831902165393941,-0.172005769135897,0.0162268526964315,0.0940460060881195,0.112422590979332,-0.0321679371557458,-0.0621996225465523,0.115451120639964,-0.0203900463128294,-0.211479527130896,0.0889343232059399,0.0225513263613936,-0.167677612698255,-0.00580177903110046,0.0944855054768841,-0.0437256037541978,-0.0266575377314450,0.169611189425447,-0.0920940307936483,-0.0640666092106915,-0.143760572253515,-0.293781027962263,-0.0243399256442065,0.0923240356378893,0.0113887686428042,-0.163293211132338,0.0897184693640002,0.252633880013319,0.0173903547726454,0.0977723115723205,0.144602302506529,0.146544060781127,0.109879635678403,-0.0642450069884030,0.00332419130905546,0.00959268388638182,0.00768197886641122,-0.114589194463822,-0.00343199303464388,0.0507441648033850;0.0411771476402858,0.0507568277026423,0.0657207947981814,0.0356788145028266,-0.0139283920437075,0.0439268647634733,-0.0794878729236910,-0.0559879048147197,0.0692777028977695,-0.128739862931922,0.0780949867597414,-0.104483832551695,0.0140449283700132,-0.0108730232974890,-0.0209142458228197,-0.0645879908577247,0.0972278102892285,0.00629344282416621,-0.0511579122500199,-0.260201889027542,0.0404480010385569,-0.372480533756024,-0.0140206914175448,0.00783130973397167,0.153590990569025,0.0639779287132204,-0.0658216101045552,-0.0822994779771492,0.0330559362952889,-0.0666555084137524,0.0919181137613846,0.0213274057700700,-0.205245946512670,-0.104511129409490,-0.161783450045933,-0.202429679969452,-0.0125025285749385,0.00843263780938330,-0.0710729835030542,-0.0439974238211391,-0.00956957704903221,-0.0968887285737580,-0.0106858916556292,-0.115834193840505,0.0521946910946386,0.0408588812583944,-0.0284971833635689,-0.147311543496923,0.0917453007255224,0.0518424871897262,-0.200867425567227,-0.179120042588683,-0.0656257586770987,-0.0510938800309277,0.0442475279656172,-0.0809485592753073,0.140198164080737,0.178214161551397,-0.0853259984850597,-0.0943725644611510,-0.124467350915102,-0.0708048098355048,0.0328754135914432,0.120208244273279,0.0846010247709603,0.00811802771019153,-0.0421113200963421,-0.00378917811318975,0.0166611647801933,-0.130849870629756,0.0451701252769694,-0.0752482209528439,-0.0492433553230796,0.0262140029000768,0.135873639448603,0.132547710047219,0.0486558737071129,-0.0513125633343369,0.0173310185034558,0.0364508051200261,-0.256358897056868,0.0908729839116725,0.0907712635948575,-0.0788428508072812,0.114788410652399,-0.0680617900952533,-0.0166518717197186,-0.0644202435455281,-0.0756607534655460,-0.0722995601937112,-0.0501341185122581,0.0864700492956555,0.111002986450770,0.113189250681809,-0.0441313972529217,0.0537592858771922,0.0243479521300220,-0.0487253599900273,-0.183641026438900,0.0589306373725420;-0.157889312580627,0.0454114915094704,-0.0763431805624517,0.0628069826038660,-0.0195607709104537,0.0611797142170463,0.0480806324522093,0.0354380625755370,0.0692035498784805,-0.0807360681865643,0.129784461019024,-0.100982414778337,0.00696209597197239,-0.0133656885181069,-0.0424564690131253,-0.0908502982352360,0.0967451940974383,-0.105874034708851,-0.0292870234164712,0.0671503063147347,0.0482227345657122,-0.0113449724278752,-0.155590605714581,-0.0114580563499162,0.0338892207043938,0.114160869442290,-0.0861462880656399,0.0279840975898967,-0.179980287359138,-0.0634544804644974,-0.0694126489527959,0.0903830130201954,-0.0113060512064553,-0.0527756411103628,-0.0513275603948324,0.219186080758837,0.266233637753906,0.0508982654991279,0.0857992461300949,-0.0726391055178468,-0.0908921022691269,0.0367894037376712,0.0620923604332316,-0.129546472373693,0.103700420582293,-0.219478179465903,0.0465984452293452,-0.00252286708898716,0.0310456962074649,0.0724616623056900,-0.00824924870730637,0.0129359352753058,0.0248766382569584,0.0885732317539593,0.182070944353532,0.119378027100307,0.202966237909508,-0.0685147620391927,-0.0776052819500559,-0.105988973410059,0.0458907828705008,-0.0941045203542399,0.0536729379133524,-0.0468535295613028,-0.120822385886778,0.0101414953993580,-0.0282905703002938,-0.0934659332230156,-0.0467549005878721,0.202142774802843,0.0211096622099205,-0.00936720070301040,-0.109931878696264,0.0149161316923308,0.248748719208748,0.0904983106150741,0.0671772526440114,0.106038942970206,0.0346946291289060,-0.160283884982705,-0.101685723926269,-0.0423828256202147,-0.0658396196114512,-0.0274077669966615,0.0278635422315067,-0.0814300009907666,-0.0805951477881616,-0.0729973353744249,0.0171838683678325,0.0803522760642937,-0.0132239433795588,-0.200097222543634,-0.153392816548686,-0.252721104301907,0.146893573990620,-0.0696121417122830,-0.0310782961203491,0.0261156296694850,0.0723461658187687,0.113449915160061;0.108472551086309,-0.0812538554278907,0.122894015709675,-0.114313516408574,-0.0543983052321780,0.0783456187163966,0.0605728801097515,-0.100553944808698,-0.0121997907970216,0.0842576148601535,0.213020964118066,-0.107646965731496,0.0366316173468407,0.0512090933277476,-0.0128180056475426,0.117695077728057,-0.0906864889494868,0.106074058155273,-0.147666521778278,0.117658698267845,-0.00478131991181669,0.0772744873751487,0.0637527103293402,-0.0750108073009666,-0.0271713965396022,0.0894045804217125,-0.0755880421706324,-0.0769561111511299,-0.0440021761095472,0.0287845596380209,-0.0598723380486169,-0.00476098828641507,-0.0401641885256292,-0.00745063635498335,0.0614720870118016,0.0659684510551473,0.0561960012155950,-0.0493333972207739,-0.186163977870623,0.158724116747630,0.0332939095849341,-0.0999379557817933,-0.116219889257050,-0.0485860358687340,0.135583842161780,-0.0632332022773482,0.155533542465853,-0.256886048007745,0.0396068309795487,-0.217676496798599,-0.00902690513032157,-0.00144068359226788,-0.152358319203993,-0.0953953007672717,-0.135974696905667,-0.123807148852008,-0.102305588645416,0.0256220315859731,0.00551881939802264,-0.161931066066958,0.166815511836682,0.149009268265661,0.112001854609201,0.110009453038062,0.0547548667226372,-0.0197631408071311,0.00344829784416153,-0.0964227123175213,0.161764926892737,-0.0124031431307790,-0.169744810027933,-0.0505566837499788,0.0162570709108207,-0.127680336962794,0.0379232476020897,-0.135172139083555,0.0487201630033637,-0.0558323205930808,-0.000745799532118516,-0.174252851559965,-0.0306276511962589,0.0957698309966838,0.0565292745775727,-0.0392103361083391,-0.0469199824532970,-0.105371494036194,-0.150094900841413,-0.0694639604808575,-0.0765258027664481,0.00558206600597737,0.00750224850856128,-0.103794231971694,0.0249738731836154,0.0124351059836778,0.0631592115685262,0.132500578945520,-0.120825940561617,0.209575993925265,0.115149388372757,-0.00318589933453695;0.0370440058811852,0.0832660070934508,-0.00153232234578080,0.0607377380312461,0.0508525302912415,0.102381748533966,0.0719395667623534,0.00966336887706740,-0.0435990380328336,0.0209140781473459,0.0868070973719548,-0.0455704056906845,-0.0722339778621874,-0.0161944764283567,-0.0563091153173844,-0.0912452889931576,0.133516689190218,-0.287793086837382,-0.119520362965614,-0.214016717335920,-0.0244831730102664,0.0996312556204128,-0.125831431646466,-0.150881334544735,0.0121780579757158,-0.119783907906528,0.125035755265767,0.0729682627137335,0.0243529248859937,0.130622865696654,-0.107179934700690,0.103475582296611,-0.0919679014532348,-0.0384857185669015,0.159060022993912,-0.0269380838992280,-0.00402504742317252,0.0497938258109775,-0.146164220173203,-0.0514958200600479,0.0783562058141159,0.232272352920600,0.0634014747918020,-0.0914774108242054,0.225597340420733,0.103914110310309,0.125876007037013,0.146037889625758,0.00970179956703765,-0.0498818587423611,0.0335624823111682,-0.00795493911222933,-0.0568671778094608,0.0783836422872788,0.119283669480247,-0.156250678475152,-0.0305866218048142,-0.0113723676688488,-0.207765017220287,0.112087350756744,-0.135719473126473,0.00267667971147852,0.129978667502857,0.121480074759475,0.0215449435443461,-0.0752820214505260,0.0532246389247656,-0.0743692485568893,-0.113435692937329,-0.150614800193313,-0.135128974438054,-0.0706904742016387,0.0476429749869079,-0.110271188666867,-0.0164925399448834,0.0249504529270472,0.00679590487578355,-0.0540275212859290,-0.0432496243236743,-0.0653436615259516,0.149972895249953,0.00897494884214475,-0.00140390601872535,-0.0451597401802774,-0.0369702985428438,0.232510785772446,-0.136364813883159,0.0252768842311750,0.0397309053816828,0.00405940416390312,0.220499801939967,-0.0440908831918306,0.0450769503782299,0.00834167029428761,-0.0618343473201618,-0.000231441145001988,0.0618249767211587,-0.0362524697265325,0.0443506820231430,-0.0297850579371990;-0.0103519700196726,-0.0841238173015560,0.0329269994602137,0.0173188031740282,-0.167933325955786,0.140115152782682,-0.0371920046520935,-0.169941013159911,-0.166799337086151,-0.0631407953028561,0.0286385857512210,-0.170425194005928,0.210970481553036,0.0430226721232558,-0.0193924121877836,-0.101595778905585,-0.0748675459513351,0.0267125579617811,-0.173921571233061,0.126799149116511,-0.0552602682762596,0.0438933089961871,-0.0365063532815889,-0.0173482208258831,0.179925536901775,0.0460398209080080,0.0780848130636150,-0.0293569795099859,0.0940778272769668,-0.0502943238086176,0.0476557466564501,-0.0673735824543903,0.0499638032138539,0.0215376342522778,-0.0244335080591385,0.0279173254529350,0.159866117607043,0.0141447561865389,0.00280769138749682,-0.0751895284837680,-0.237852443379381,-0.0980442472164458,0.0349779077988239,-0.154400615132742,0.112784507985254,0.196751476909688,-0.0892689671050593,-0.0826775638052876,-0.0740318043454514,-0.0261478204313265,0.0654768437846054,-0.172239732486953,0.127397152149963,0.00912759934646606,-0.0435253874309581,-0.116121582500891,0.123995164800813,0.0525303025674702,-0.126887674959727,0.0515395427191946,-0.0671109560019450,0.0825370664295993,-0.127587869945862,-0.0200833011187811,0.0567399936660604,-0.0319611104722953,-0.00151678494690026,-0.00512157847854320,0.0344773654861264,-0.0817127860478135,0.187278698626859,0.122307057753759,0.118415793370978,0.136085957540980,-0.267974942918142,-0.0339821924412573,0.0225377367488313,0.0974498299378513,0.0418247806776401,0.135097268760106,0.0352401630456785,-0.0945617536988877,-0.128315367957745,0.0209034173769045,-0.124863150852020,0.0607661280236801,-0.0912514934849190,-0.150116978405505,0.0632716153052672,0.101574301916631,0.0808991861479429,0.121199478344654,-0.0664499242409135,-0.0926478976532219,0.0448729059750713,-0.101768601095875,-0.0296046500392194,0.0418603792711719,0.0815997486924006,-0.0252983422583019;0.0143805870058550,-0.0220036891829693,-0.0104832031192694,0.126816723715935,0.0228932520435667,0.0836557628200655,0.103713245507312,-0.0400520833229779,0.217036667470524,-0.0963341200263814,-0.0516082410276893,0.144375210101276,0.0866686649912525,-0.179475527790398,-0.143714323891792,0.167391300163435,-0.165531564074806,-0.0628192254952084,0.0115763856350958,-0.0279762490826053,-0.0381643762723370,0.0788091653898514,-0.0261026088296694,-0.0315369229229580,-0.0372029377453511,-0.171369486162325,0.0120977645530545,0.0869547626079029,0.0316841910720983,0.0895105709222913,-0.0555805223701865,-0.0498336119406453,0.103027184890355,-0.0248236809307897,0.0610172151034313,-0.0458224934407429,-0.0820748176537769,-0.215570318480867,-0.0508935286520059,-0.0882692491102118,0.0171313798051366,-0.0634045660404000,-0.0219658833320424,-0.311768443460707,-0.107095321493979,-0.0728567852106373,0.102221515792436,-0.0524389242970797,0.0516908164772622,0.0145241364316088,-0.0407726886424907,0.0215651840169334,0.129174145078525,0.0114509493499672,-0.0888655625261648,0.0375616061541651,0.0210252993864064,0.127002413711471,-0.112984177336984,-0.113557917342569,-0.0390363698800739,0.169476430897545,0.195235069897377,-0.0681061913163227,-0.0921441704935349,0.128831360767088,0.248168092547286,0.0316655335578856,0.0182004530261004,0.0132201399755589,-0.0196581225161029,0.0944624355722115,0.0390152892029742,-0.0442563272316716,-0.00474258304598107,0.0288942958929350,0.0727315393696511,0.158918400853622,0.205510910282139,0.00922662383527616,0.0498203423627001,-0.0150793799768700,-0.117069676199539,-0.105531509575321,-0.0377892641187871,-0.128099938489852,0.100259391267239,-0.0712929486481146,-0.148935625586222,0.112987313963119,0.0577988491816511,0.0117470128313070,0.0247847867320556,-0.0125576761286787,-0.0225668995792455,-0.0327032558064488,0.0618438968160312,-0.0565969039513792,-0.240391218485028,0.0221858332938041;0.146427284490208,-0.175879947099863,-0.131017816398729,0.00799441030949078,0.0205982948056249,0.0679612196133834,-0.0263295538027879,-0.172393649937279,0.0632392047813668,-0.0321388141469638,-0.0403772475978444,0.221696532443435,0.0913269979412915,-0.133946661640658,0.0132636409325889,0.0190645109261479,-0.0684041786612809,0.0820815916392212,-0.187533741887605,0.0924737981370986,0.0234164608873474,0.0504627226565799,-0.00706722214777639,-0.129576896148379,0.112097538871547,0.0844064059872076,-0.0639565342058178,0.0269497734362690,-0.0720741700644723,0.0957479946300135,-0.190541930798930,-0.161164966390335,-0.0672145755511550,0.106467468714220,0.0424016977558071,0.0189378352163114,0.235429617301891,0.0497479886564747,0.0813862227007799,0.0944492010459281,0.109525243660592,0.0252471601765058,0.0526505015066508,0.0958145938457572,-0.164755117639893,0.131022021697649,0.0828879364265384,0.133636318362134,0.0221116255332968,0.0469064773217402,0.122733662958967,-0.136428267288553,0.0604642044606566,0.0626649259788320,-0.0219763921983402,0.0115325211703086,-0.0507894664377440,-0.0463048091360627,-0.102654410514463,-0.105694055523117,-0.0685138362682164,-0.149649473573783,-0.0135798787783576,0.165647188392242,-0.0484580509574342,0.140872423025738,-0.297238168590357,-0.101146068682861,0.0906265410466027,-0.123596770082442,-0.0721963478451491,0.170434570249048,-0.0800357648714074,-0.0135058347989000,0.0544965669627106,0.0848065021739875,-0.105363199354798,-0.104461004683369,-3.41735273456298e-05,-0.0515612642949846,0.0186717844270429,-0.000383509129674822,0.0804906482740498,0.00111000743631955,0.0850023415991449,-0.00829382230012712,0.0760172833302334,-0.117629989675779,-0.116583427181470,-0.123903744787127,0.00627423469441817,-0.0241535330245796,0.0154215391232920,-0.00596189460232022,-0.0218540708830665,-0.0337308534673986,0.0651090069639912,-0.186488880541205,-0.0131712622298068,0.0310317903359661;0.163460261764097,-0.0304904079053167,-0.00687144572782851,0.0229181631683874,0.0185361667693875,-0.0243174202771126,0.000374513740712250,-0.00254819609595290,-0.0502030191951238,-0.0730204951066802,0.0101331197404808,0.0230810939833309,-0.0987907294159236,-0.101972803573345,0.0485024711811366,0.0655344395152074,-0.0253788505130956,-0.00658741913070203,0.0430154257522030,-0.0563988393278172,0.0195924316438605,0.00358059178012657,0.0126643100743273,0.0160509325366924,0.0478932816276120,-0.0990032543826463,-0.0143596722497122,-0.0979897778932328,-0.0571326271569484,-0.0845607491147833,0.0765684920124935,0.194553814316790,0.279533992280623,0.0691331181893361,-0.0525214802418253,-0.0629147302270107,-0.0347517295576740,0.0270939829104335,0.157666517615157,-0.0858717842680199,0.000813900117770231,0.123178444206338,0.155086567642671,-0.166287327404286,0.00326268218927345,-0.0613233984668305,0.0345865178361086,0.0986718404757540,0.170430828437398,-0.0808064682767866,-0.0438928392437242,-0.0211415229009735,0.0413678272310271,-0.101991357367857,-0.118867939688366,-0.130321554689381,0.0123555962707710,-0.00361515530896574,0.0225950497575872,-0.168354074576491,-0.165855556565403,0.0543223760038783,0.156426155889141,0.0736922822121399,0.111407520872856,-0.149743470711955,-0.160341116726560,0.0687751169053599,0.0311306122497007,0.0713752970561362,0.120041506453296,0.0745432190231156,-0.202127651097028,-0.164700148429270,-0.146442661321605,0.0127426410686358,0.0765677980661948,-0.120681683906410,0.117484467327149,0.0690195886982556,0.0423783892298519,0.0660560441145820,0.0279330917739923,0.126133114443823,0.284115159568321,-0.0910547464331646,0.0283367454355656,0.0557770806021160,0.0435420316621350,0.0774052637898379,0.00273835340118440,0.0416452653481269,0.0137948160085202,-0.0712196383681952,0.0395144923507768,-0.0470124195758397,-0.0656090348390332,0.0301599877581676,0.342585837781718,-0.0113287063914768;]  ];
x=x-repmat(o,ps,1);
x=x*M;
a=1e+6;
z=0;
for i=1:D
z=z+a.^((i-1)/(D-1)).*x(:,i).^2;
end
end

% %	4.Shifted Schwefel's Problem 1.2 with Noise in Fitness 
if func_no==4  
k=[35.6267000000000,-82.9123000000000,-10.6423000000000,-83.5815000000000,83.1552000000000,47.0480000000000,-89.4359000000000,-27.4219000000000,76.1448000000000,-39.0595000000000,48.8857000000000,-3.98280000000000,-71.9243000000000,64.1947000000000,-47.7338000000000,-5.98960000000000,-26.2828000000000,-59.1811000000000,14.6028000000000,-85.4780000000000,-50.4901000000000,0.924000000000000,32.3978000000000,30.2388000000000,-85.0949000000000,60.1197000000000,-36.2183000000000,-8.58830000000000,-5.19710000000000,81.5531000000000,-23.4316000000000,-25.3505000000000,-41.2485000000000,8.80180000000000,-24.2222000000000,-87.9807000000000,78.0473000000000,-48.0528000000000,14.0177000000000,-36.6405000000000,12.2168000000000,18.1449000000000,-64.5647000000000,-84.8493000000000,-76.6088000000000,-1.70420000000000,-36.0761000000000,37.0336000000000,18.4431000000000,-64.3590000000000,-39.3692000000000,-17.7140000000000,30.1985000000000,-18.5483000000000,9.68660000000000,82.6009000000000,-45.5256000000000,5.14430000000000,74.2040000000000,66.8103000000000,-63.4704000000000,13.0329000000000,-5.68780000000000,29.5271000000000,-0.435300000000000,-26.1652000000000,-6.68470000000000,-80.2291000000000,-29.5815000000000,82.0422000000000,77.1770000000000,-11.2770000000000,32.0759000000000,-2.68580000000000,81.5096000000000,64.0770000000000,-26.1294000000000,-84.7820000000000,-62.8768000000000,-37.6355000000000,76.8916000000000,53.4170000000000,-25.3311000000000,-38.0702000000000,-84.1738000000000,-11.2246000000000,-83.4619000000000,-17.5508000000000,-36.5285000000000,89.5528000000000,25.8794000000000,68.6252000000000,55.7968000000000,-29.5975000000000,-58.0976000000000,65.7413000000000,-8.87030000000000,-5.32810000000000,74.0661000000000,4.03380000000000];
o=k(1:Di);
 x=x-repmat(o,ps,1);
z=0;
for i=1:D
    z=z+sum(x(:,1:i),2).^2;
end
z=z.*(1+0.4.*abs(normrnd(0,1,ps,1)));
end
%%%%% 	5.Schwefel's Problem 2.6%%after Fletcher and Powell
if func_no==5
     A=[-89,-28,-73,49,50,81,21,-22,-35,74,62,18,16,6,94,58,-83,70,-5,-16,80,-67,-7,-20,-27,75,-9,-24,73,18,82,-44,-20,-3,72,52,80,-11,-31,19,91,-49,-30,64,90,35,72,16,27,36,-46,74,-35,36,63,46,-73,73,38,89,-68,-43,98,57,70,-15,-59,2,-29,55,31,29,-59,31,-11,18,47,87,72,44,-55,-55,93,57,95,-24,15,2,60,-79,33,-25,-63,36,93,-87,37,-33,-61,24;8,-23,-1,-98,-94,-53,-85,92,57,77,41,-39,96,-61,97,-62,-84,-99,-74,15,61,87,-77,-71,64,12,-76,-18,27,15,24,58,-68,-32,26,-65,-45,-76,-42,5,97,5,-22,-53,-48,-61,77,82,-18,58,-81,79,-91,-6,-58,26,-80,-50,-63,-14,33,82,-35,16,9,-24,-73,-50,-5,-5,24,-76,-32,-7,28,-63,13,73,-59,-98,-83,56,-69,14,-7,47,85,-72,-29,-3,79,91,-87,-27,-17,-48,-11,-58,49,-26;-28,49,-9,80,50,-53,-9,-83,-71,3,65,31,-39,-42,53,-79,-83,-69,-94,41,-21,-17,88,-63,-97,-62,45,89,15,-27,96,-79,-99,-96,-49,97,-38,-33,-3,66,-8,-32,-8,-39,-52,82,-26,50,13,93,-94,30,43,21,13,-53,-30,94,72,59,75,-89,-65,34,2,-58,-53,8,-18,-22,54,-58,41,52,-79,49,-33,93,-5,91,-15,-59,-39,24,27,98,-28,26,41,50,-46,38,-93,0,57,-73,27,-38,69,25;33,59,87,40,37,68,-54,-97,21,75,75,46,-25,-31,65,-96,-46,77,-98,3,46,-48,53,65,45,-43,22,96,-53,99,-26,97,91,83,-33,-93,-73,32,8,-81,-92,-24,63,12,-75,77,-51,-86,35,-34,13,39,92,79,-82,-12,7,0,75,91,-65,24,43,69,71,40,-2,44,4,89,91,50,30,64,-2,87,-65,98,25,12,-97,-70,-69,-52,86,-48,19,29,-9,-71,-45,-48,-54,-24,-68,-40,71,-49,-47,81;39,35,8,-43,82,67,-58,22,-98,68,-20,-29,11,70,77,72,24,-14,-83,-82,96,12,-78,-65,-26,-74,-83,-49,-91,35,-99,16,-68,83,-10,-72,7,5,-79,35,-69,81,22,-12,-73,39,72,24,4,61,-47,87,-31,89,1,91,64,56,-39,-54,-99,71,93,-2,-48,48,65,-81,53,28,35,13,92,82,-63,-49,-85,26,-51,23,-54,93,45,13,-92,34,-67,49,24,21,-83,-5,69,-58,-20,70,87,31,-79,61;51,80,4,-28,-46,22,-44,33,-57,-39,-37,74,47,60,-83,84,-77,-95,-47,-43,17,0,11,68,4,36,56,52,26,-44,33,83,79,41,-22,10,71,-59,48,98,84,91,63,-95,-25,-52,59,88,64,-92,90,-23,-72,-45,-23,22,-76,-2,-74,-81,-41,10,25,-5,78,-52,-70,92,-19,2,74,44,-36,1,66,61,-14,-59,-3,0,17,66,19,56,2,37,81,-48,-89,24,-100,-45,-4,64,64,-19,46,67,64,53;-18,-48,13,50,-24,-89,35,21,64,-70,-24,-18,-20,6,28,94,-22,-62,-84,-11,-36,53,57,-78,-30,-93,-44,-56,-62,89,6,89,-22,-73,92,84,51,73,-77,-22,-74,96,83,-32,-60,-43,-58,31,95,1,-32,32,0,-96,53,-46,62,-22,31,-47,73,75,63,47,19,89,-58,-25,58,93,-11,90,40,-5,17,-69,10,87,3,93,0,-46,22,-5,94,43,15,39,-50,65,-23,-4,-22,-83,-66,-68,81,85,-76,7;-2,35,27,36,-44,3,-84,33,71,-71,56,66,49,-70,-86,67,77,93,80,-5,98,-82,58,-38,-70,-32,-46,40,-7,-65,63,10,58,36,-6,-12,41,79,31,-15,46,-12,54,90,43,4,-85,23,-59,52,93,-71,-61,-3,-81,5,54,-58,70,48,56,-37,21,94,-44,31,-62,-83,49,12,-96,71,-4,76,97,-39,62,80,33,-52,-34,-23,7,-84,-69,99,38,24,-30,-84,-94,13,6,33,-21,12,67,-11,33,3;19,-28,-47,-94,53,52,29,59,-44,14,-15,-35,-70,-42,44,46,-72,34,4,35,47,-61,9,39,-69,14,-72,-12,9,91,73,14,24,-4,42,-14,4,80,-30,76,29,25,40,16,-12,44,57,-80,51,43,14,-59,73,-64,91,-88,-93,96,56,-21,-96,-26,82,-42,13,-48,-15,-23,45,35,81,-3,28,27,34,-70,49,18,14,90,100,-66,23,-95,-8,98,-63,-76,4,-58,57,-43,34,50,-16,97,71,15,63,-55;16,-26,52,-4,-65,-11,-97,-80,18,-64,-93,69,56,91,-44,-71,-49,30,-32,-83,-34,40,83,15,26,82,6,57,80,68,2,-88,-7,7,-15,55,96,-6,80,-72,78,-41,84,-7,2,-72,50,31,-5,-86,-19,75,-26,-4,6,57,56,-66,-30,-68,92,-19,-23,57,78,23,-67,66,-36,-89,23,-7,71,-55,49,-54,89,-71,-85,90,-21,-42,70,9,-75,-92,86,-11,66,-10,39,88,-4,88,73,15,83,-50,94,60;54,36,-1,84,83,-66,66,-53,1,-91,73,-71,23,42,41,-34,36,82,56,42,-5,-2,87,25,40,24,77,52,4,-96,-64,-70,-96,-26,50,88,83,-57,69,-93,19,-4,-70,100,84,83,56,-34,37,33,0,-96,-69,-12,98,81,-26,69,69,61,24,-19,0,78,-32,-70,46,-12,22,-34,-10,-32,55,-9,-60,22,-87,39,-45,9,3,7,73,47,8,-41,82,-41,94,-14,-56,8,-33,-51,34,-48,-48,41,7,60;21,58,-18,-30,51,-29,91,16,28,62,-75,45,-68,-62,18,-38,-65,-67,-41,-39,-30,76,58,11,-49,-86,-45,-93,41,30,-16,-48,-7,-67,-39,-96,-92,-28,-4,-95,99,-36,85,64,-33,38,17,96,64,12,35,90,-22,-28,-37,58,48,23,-52,-2,-12,41,24,20,-1,-99,8,-49,-49,43,37,-59,57,-61,47,-31,-43,-87,-22,-80,72,-45,1,-61,-13,92,22,-2,90,-77,-33,34,85,94,55,-26,89,80,-54,85;99,47,2,-55,100,-22,5,38,88,47,-92,50,96,-34,11,-7,-17,98,94,-58,-94,-2,83,-99,18,-27,-74,-43,43,18,68,-27,42,21,-73,-87,-94,-98,73,-96,95,25,27,51,74,25,-54,-10,44,-3,41,6,78,65,-64,-75,54,86,-92,-93,41,70,-45,92,-83,20,39,30,-13,90,-45,-84,-45,-69,8,-17,18,43,98,-23,28,35,34,66,16,54,40,-17,-93,39,-69,-2,-47,-95,80,-64,-25,-42,28,26;18,69,-63,-2,-43,-18,55,82,21,-89,-95,63,60,-65,-5,7,-67,-95,-34,40,-25,10,-55,49,21,37,64,-5,-15,-85,-67,94,-57,-53,-40,-81,-82,-69,-79,97,-69,-30,93,-18,64,24,-53,35,64,21,-77,33,-63,-29,41,59,-83,59,-49,80,-41,-6,-70,-78,73,-21,-21,59,-66,86,-34,36,35,25,52,27,-28,-89,65,16,1,-82,81,70,93,44,-79,-91,-82,-80,-54,-68,53,-88,-92,-78,-8,-91,43,68;55,-62,77,97,-87,-7,15,55,-22,-89,18,27,-97,60,6,77,-45,33,9,-73,-23,54,64,52,-96,78,40,65,-82,66,53,-78,15,83,81,13,-23,42,95,-85,-7,-42,57,66,-92,54,-38,-24,26,41,-97,3,-81,12,-13,29,-12,52,39,84,19,-26,11,77,-83,96,71,-87,-35,-78,-9,-90,-64,-97,39,36,-84,-45,-26,-62,2,43,-93,-80,-86,86,-12,13,38,74,-10,47,-36,-32,48,99,-3,31,-13,-36;-28,-33,-97,-67,98,-44,89,-26,9,-22,-8,-78,-11,29,93,-88,56,3,-35,6,72,-10,-22,33,88,80,-38,-28,36,-40,-79,-49,62,59,87,-44,-48,-45,-55,29,-39,-32,63,-29,-37,-10,19,-26,-5,-90,-30,-9,-1,52,-58,59,-68,-98,-50,-31,71,-17,13,93,-28,-63,82,-70,-11,66,62,-73,-59,-4,31,-82,-71,-72,-99,-12,-78,-20,-76,35,94,36,-89,1,-38,-22,-39,-77,-89,-37,-24,-31,-95,-71,-12,89;92,35,96,-13,-6,-47,16,-25,-7,27,42,-19,-41,-72,76,-61,84,6,-87,31,36,-50,-67,-82,84,71,21,-64,-28,1,-63,53,-72,-54,-40,-89,21,100,31,-82,-1,-13,25,-36,-2,21,-59,44,33,-18,-13,5,-27,-33,8,-59,35,-71,68,95,20,-13,-1,75,-94,-71,90,-31,10,-53,-24,50,-79,79,-48,-43,-1,-92,77,-11,-35,21,15,70,85,60,-58,-64,60,-31,-60,28,58,45,-63,6,-34,77,92,20;82,-24,-36,42,60,56,-56,51,-95,-33,57,67,-82,-23,93,85,-33,40,67,53,36,69,-88,-51,44,-62,-77,-66,45,-63,-2,-2,37,-80,86,-66,-13,51,-84,51,55,-70,76,88,50,10,18,72,-16,10,9,-30,-89,13,-2,-12,-23,73,-88,43,7,-57,90,-4,3,84,4,0,-37,62,8,-12,18,83,1,97,-70,-99,98,-86,45,-67,-11,90,67,-49,26,71,-50,93,97,-58,-69,-17,11,22,-96,90,6,-7;-92,75,-12,32,-32,58,-57,33,-74,42,-28,8,83,-29,32,31,73,60,26,-91,59,-3,28,-9,-31,-17,-90,29,-68,-33,32,-33,-88,-22,70,-24,36,39,74,-80,85,-77,26,-54,78,-59,7,-2,-37,-64,53,62,26,48,51,6,72,25,-99,3,31,33,-31,60,-30,99,-45,-66,35,-15,84,6,5,-13,80,80,-51,63,-50,52,46,-50,-52,-1,-49,36,37,68,-53,-54,-77,-21,-73,-40,87,-35,47,-19,92,55;31,29,77,-33,51,-2,54,-86,45,-32,92,-61,5,39,-25,43,-65,-48,-21,82,8,58,79,-75,91,33,-8,-78,-37,-42,-41,-26,44,9,79,-92,85,9,56,47,-20,39,-97,16,-30,10,-17,56,-40,-10,67,89,-54,84,-8,43,84,-47,-50,-41,43,71,75,73,69,87,-73,-56,-74,32,-36,-67,-97,-28,-62,36,8,-12,64,66,60,-58,76,19,15,-3,85,-35,46,62,-100,-85,-93,17,-28,-76,98,-15,-28,0;-53,-19,-70,-96,6,-61,75,78,34,-10,9,88,51,-42,-87,-80,19,46,35,65,21,-90,-38,82,75,64,-55,33,29,19,86,72,-33,96,29,93,28,31,-40,-14,34,-99,77,-62,-46,60,-77,34,-68,78,11,8,-3,57,49,-39,0,-75,59,-31,-55,82,-34,30,-2,-3,69,80,6,-62,-10,-86,86,90,1,81,62,-26,57,24,72,28,63,-21,-79,0,-18,-64,-22,-37,-67,-25,50,88,46,42,-93,1,-68,81;82,71,-52,-22,12,20,-61,67,62,56,-31,-51,36,-59,-76,64,-26,74,-40,90,68,54,32,-51,-65,98,-44,-53,72,-18,-66,24,-24,-32,65,69,77,47,63,37,-44,43,92,80,-66,83,57,67,-28,25,-39,23,-22,-39,-96,21,4,12,7,55,-18,-64,-7,-14,3,-72,91,-42,-79,-60,-57,96,-30,1,46,11,-43,0,-69,-44,-62,-59,-82,-61,65,0,-75,17,90,-94,-73,9,-93,8,-18,75,63,76,-25,33;83,-51,19,-73,39,-12,-40,-68,-82,-47,-76,47,-29,42,28,-11,-74,23,-32,-10,-24,-29,62,-3,92,-6,74,-2,-19,-53,62,16,23,-43,-23,18,-58,5,41,-28,-99,38,-81,-48,18,35,56,-91,12,-77,93,-50,-11,-79,71,-30,1,90,38,50,1,60,-54,-77,-5,-86,-63,85,-46,-38,42,-81,54,53,-60,92,-46,83,68,49,7,64,-64,-9,-90,63,44,81,-97,-82,-85,-41,-50,93,0,-63,7,56,20,57;29,-92,90,29,-39,-42,-89,-86,-79,68,-99,94,-73,36,-85,-34,73,-65,-25,-25,-67,20,37,-39,-77,-44,98,84,78,-18,92,-64,-64,95,69,79,31,-11,89,39,0,-31,-37,52,-71,-91,-18,29,-99,-33,63,82,-23,-62,-75,48,-95,83,53,5,74,55,94,30,55,4,3,34,-79,94,-96,-34,-13,-69,11,60,45,-24,78,36,-65,30,46,28,34,56,24,-7,69,12,-1,88,-8,71,-24,-67,70,-98,61,-81;-22,-8,67,40,-39,47,46,86,-30,-59,-41,35,-85,-75,0,59,-12,-97,-5,-32,37,3,-19,-74,-42,-7,-30,-25,-7,-51,32,-21,-5,-56,-5,67,81,-64,-84,90,89,16,-92,17,-98,-1,-21,-99,-18,8,-46,-1,-92,-10,-97,98,-72,62,15,-57,24,43,-87,85,29,80,31,33,48,0,-98,82,-86,-12,-29,-94,-69,-20,-37,-8,-96,93,-18,-69,11,53,-46,16,-81,57,47,74,-86,18,73,35,22,-89,22,30;1,-20,63,-45,-91,-82,-13,-45,83,42,-83,27,61,51,-74,21,-68,-48,-83,-37,12,74,-43,-86,-2,37,-41,-65,23,-41,-52,-36,12,-42,70,61,-23,-27,77,-84,22,53,-99,-36,-11,-87,-86,-62,97,-51,-51,-52,-15,-29,100,-20,-41,50,-53,71,-32,-43,83,-51,-26,-36,-90,76,-35,-91,38,0,45,-87,-25,-8,-88,18,-37,-44,33,-96,-24,-69,79,58,-97,-64,46,-59,-40,-56,3,75,2,-23,-89,34,-73,-72;20,9,59,-44,14,62,63,28,81,93,33,28,85,14,-18,92,81,-37,-98,44,-52,-11,-88,85,-70,83,7,60,-26,-16,-75,11,-47,47,19,-1,-80,-30,94,-95,28,-30,62,81,35,27,69,63,-4,17,-26,-25,18,53,16,-37,17,80,85,20,-81,85,45,-17,15,-71,15,-37,-30,47,-96,-59,65,-5,51,79,-3,-65,84,-61,-26,56,52,56,-5,-55,61,2,-74,-8,98,96,33,4,69,64,-35,75,46,77;-57,8,20,-63,-41,48,-40,57,-48,89,22,-66,24,7,31,41,56,-77,-78,-51,-65,-4,12,-27,-44,-76,86,-89,12,88,-31,-69,-22,-27,-68,-41,99,65,58,-29,-42,13,-8,27,83,28,38,61,-4,-34,50,31,59,58,-21,-69,-99,-28,69,35,30,6,23,80,-2,43,-44,-38,-97,81,-21,-16,42,77,-11,-85,-41,21,-74,59,26,-74,-29,58,96,-23,-40,-52,91,-65,2,52,56,72,-35,-32,-5,19,-75,-78;-1,-9,-30,-2,-25,-90,5,-39,32,9,-64,81,22,-99,93,-98,-23,54,57,42,-87,47,-73,52,-71,-15,-19,75,77,79,-30,-92,39,1,-6,2,-37,96,61,-38,1,9,73,-73,18,87,-14,-99,-42,0,-60,10,-30,-94,14,-43,-47,56,97,-25,34,81,-91,-49,-45,87,19,-89,-12,9,68,84,28,93,7,-6,68,-15,-50,-38,-13,-97,86,79,-74,63,-47,11,-34,4,-69,-68,37,-12,75,98,-79,-19,99,-7;-30,89,92,83,-60,-49,36,-34,91,61,-69,-39,69,21,-73,76,-7,-9,69,-81,-82,-64,-26,-99,42,-95,-4,-10,92,97,4,-63,27,-78,75,-45,-86,-74,74,-95,81,62,-10,-11,61,-91,-86,-90,69,42,10,26,-8,4,19,-55,-94,56,-66,-65,27,-79,-6,2,-93,79,-50,17,18,-61,43,-17,-77,18,88,-31,38,-78,-35,55,61,-89,-61,-36,-69,31,-57,59,58,-84,30,42,-53,88,-33,39,-46,-25,86,76;-71,38,82,-54,26,51,-84,12,44,-61,70,-60,-74,82,-51,36,-5,22,88,-69,68,85,13,100,20,26,-38,12,-92,40,56,45,-60,62,4,-23,-4,42,-34,-93,72,44,0,-75,-16,7,-21,-55,92,6,51,33,-81,11,55,-27,-92,91,-49,-66,7,-63,58,20,-35,-97,-95,95,12,18,24,39,-92,38,-37,-48,-99,-64,-35,22,93,-20,97,-76,-10,-63,80,-79,56,87,14,-97,0,-66,37,81,71,-67,-3,-60;42,96,-68,6,37,26,-11,-25,6,36,-29,53,-75,-8,77,36,-34,-96,-68,8,-64,23,38,64,-85,45,-42,38,-34,-4,-16,50,88,25,-18,67,-89,1,36,54,-66,-77,-55,-16,-62,3,16,-92,43,99,36,-66,99,-97,14,28,-98,34,0,-19,42,-49,-61,-32,-47,-86,-47,-79,-8,-94,-15,-74,-65,80,83,-10,64,-36,86,-67,35,-15,17,76,88,-34,28,55,84,27,67,13,-82,55,40,-78,80,30,-51,34;54,7,-14,44,-32,97,-48,56,-31,-93,-5,-57,-94,45,51,-86,-8,77,-57,-32,-64,-39,53,-98,-69,-27,-5,-46,-87,-66,94,-96,80,70,0,7,-73,11,73,82,9,-89,-84,-51,70,75,80,-94,-35,7,61,-54,-64,-64,-21,72,15,9,-21,-56,68,23,18,-4,-16,-55,-23,42,-61,-1,-6,-7,-12,63,-69,42,-5,-64,-10,-41,-89,-68,50,-31,-49,30,-21,65,-31,-6,-70,97,-8,-83,-77,-40,-31,-16,70,-51;-44,-21,3,72,-56,55,-32,54,2,30,17,11,-51,-36,-56,-92,55,-24,-69,-45,-49,-80,-90,-81,57,11,-51,-99,74,5,-21,-91,-96,-42,-65,-54,7,-65,43,-64,-56,65,-98,-42,33,86,-37,33,55,-44,-83,23,27,-49,-7,-2,6,62,22,81,3,82,16,-32,-63,73,53,-88,-45,-53,27,-78,-3,-74,78,63,8,17,-54,4,55,84,98,48,-93,95,-69,-82,51,-89,6,-16,38,66,-73,0,-51,-52,-59,-99;-11,-39,6,12,-35,88,-41,13,-49,-79,-9,-44,-44,79,50,17,-53,37,82,-99,10,-67,-94,29,-50,-56,-48,31,-88,-84,-55,37,-5,55,-97,-13,-38,-55,-75,-85,-81,63,-35,69,25,-66,83,-67,28,-49,-97,-96,-92,28,-16,18,-49,-1,38,-5,18,-20,51,-60,-99,-62,-94,48,2,93,96,-48,-36,78,58,-80,98,21,30,95,-47,-11,-59,-39,9,90,68,-67,79,-95,-98,19,-24,-97,-95,-2,-74,93,-92,24;90,8,-78,31,39,81,-68,-55,14,-81,22,66,69,-61,-55,67,-15,-39,95,18,74,-33,27,21,41,5,-45,-37,13,-20,-86,-2,-36,-61,48,-1,52,-25,-24,-56,82,-28,14,56,53,-48,-11,19,-37,75,-100,-45,3,-100,-23,83,93,58,0,5,68,-4,-62,-18,93,-29,-19,-80,-78,-70,-89,22,82,42,2,3,-24,2,74,77,-26,86,77,46,51,-13,39,-52,-67,-8,47,-2,53,-67,39,-71,-99,-31,37,46;-29,66,-100,89,-38,-12,73,12,70,-82,-28,31,-52,19,4,-43,89,-9,85,-67,-33,-52,86,-57,64,64,-28,-13,-15,-60,-95,-26,-77,-17,90,65,92,25,-52,7,34,-87,-53,-78,-71,-57,-9,-16,-91,89,-84,60,0,-96,-48,94,-62,-43,-28,86,28,-8,5,3,5,-80,30,-88,-68,52,-32,84,-32,-81,78,65,91,-29,-60,-4,34,36,39,72,-30,49,20,53,-12,-69,48,-95,6,51,-6,33,-18,27,44,80;76,63,-16,-33,-43,91,80,-63,-81,76,-8,99,40,-11,-16,-33,-64,99,-86,52,-73,-70,37,45,24,30,-22,-50,93,-52,-97,-87,60,-96,99,43,38,-56,24,-91,49,55,96,14,32,-33,-24,3,82,-41,-47,-64,-54,-81,2,-3,-69,-9,-51,-78,-39,77,-6,3,-88,-87,-58,-45,11,17,-46,67,-90,83,-68,7,73,-92,-88,-2,-14,-36,72,-14,-25,-29,-67,3,-91,54,-77,-24,-42,-47,90,-96,61,-88,-51,-61;22,61,-19,25,-100,18,-84,-94,-87,26,97,46,63,-43,67,-44,4,-69,3,-15,71,24,-5,-12,27,19,-40,54,82,63,62,-83,55,68,49,-44,-90,-86,-15,-99,55,-65,-56,-72,-34,14,8,-4,93,52,-42,35,-2,26,-59,45,-98,-72,-47,-73,86,-3,14,15,-42,-71,-80,66,-70,77,-82,4,89,-51,-83,-43,-88,-96,-47,-72,3,-36,5,81,-79,-22,-84,95,-51,-46,-62,-51,-85,70,91,58,24,-80,-18,87;-23,-93,-46,81,67,-59,18,37,43,-83,0,-39,-83,-57,-100,-14,-62,47,-64,-91,-69,82,-76,-24,43,32,54,24,58,-88,7,9,-48,99,-77,-11,56,41,-80,-29,29,-96,77,24,-7,75,40,-38,34,68,-17,-75,-95,-64,-60,6,0,-37,71,-2,-85,-52,-64,90,-20,-85,88,16,11,69,38,-53,77,-27,77,33,5,98,78,-44,61,41,40,-72,46,86,11,79,20,45,8,-32,-19,42,71,-62,-95,-39,-58,59;-45,-36,-95,21,99,37,-53,33,-21,59,-50,-63,86,29,88,-1,-51,14,70,55,98,12,14,-33,40,49,66,31,-87,45,-51,-25,56,19,-58,73,-21,37,-22,14,58,-25,44,9,-99,99,-73,-35,95,63,-68,-57,-59,96,37,49,-42,-66,-31,69,89,-43,85,-75,31,-41,-69,-73,-21,-62,-17,83,-59,67,-19,-15,-72,-30,69,49,64,72,11,-1,-20,-91,-57,37,-63,98,-91,83,48,-33,42,75,2,-11,-49,92;91,-30,-45,-7,-83,-52,-71,77,-9,84,-15,33,60,-83,-51,-80,-91,8,57,98,65,-10,-10,-55,91,-83,-30,56,72,-75,-20,-92,-96,-18,51,81,5,-20,30,60,-40,-23,84,75,89,-80,24,8,98,-62,65,63,-36,46,-81,-27,4,-60,-71,37,-93,45,36,-97,25,-97,-16,-13,88,-61,70,-55,41,76,32,-45,1,30,86,-25,75,-67,-77,-23,-50,36,30,-2,96,-60,-31,43,7,-52,87,-87,-91,19,-46,-53;94,93,59,75,56,-15,-67,-28,15,22,-62,-90,46,-15,84,55,45,-37,-78,52,-99,48,84,20,-53,-51,-56,-60,-7,-13,-47,-52,31,89,12,62,81,95,-89,-83,60,41,73,72,33,-50,77,36,-34,50,-5,-72,4,20,-44,-25,11,91,-57,47,14,22,-89,-73,-81,26,-13,-28,-9,78,1,-3,26,20,16,-21,25,-88,-6,-9,6,43,76,-41,57,89,20,-48,-18,52,-24,58,78,27,96,-21,88,72,64,52;61,-91,-48,-43,31,48,-30,-92,-53,43,31,-12,99,-52,-68,19,58,-69,-88,10,-13,-19,56,33,-73,92,98,-19,90,87,-13,52,-27,80,-81,91,-61,83,62,-12,78,77,-56,-76,45,48,50,-31,30,-81,-52,14,-36,87,6,94,0,82,98,75,-77,36,19,36,-35,44,90,17,96,63,-100,-9,-76,-77,96,41,25,-17,-50,30,-61,85,-79,-79,-28,34,-13,92,-66,99,78,15,-11,59,51,-59,59,-36,44,45;29,-9,-50,-82,23,3,-58,-23,-44,98,56,-59,75,-50,-73,-49,75,-98,-34,93,3,58,36,47,54,-78,-16,-68,8,65,-15,21,79,90,10,6,60,-59,78,-51,-99,86,-14,78,-53,63,-94,-49,89,-79,-55,46,-67,93,-77,-67,75,80,-37,-16,-69,8,-65,-68,-12,-60,57,-15,91,50,77,-86,34,40,-18,-66,-14,-72,57,-13,-60,13,-38,96,7,-64,84,-69,-60,65,-73,32,-65,38,-58,63,-69,20,87,65;-27,-37,-41,0,46,-29,-72,-55,23,57,-24,93,85,-96,-38,-42,-68,29,90,-35,59,10,-46,65,-31,-42,-73,-32,-19,-39,92,82,78,-96,-64,82,-45,-45,75,-88,-67,99,-7,-71,-28,-48,53,6,-96,-92,-4,-34,65,3,11,-45,-38,66,84,41,21,16,-64,21,16,75,-77,4,25,15,-5,-35,72,67,-74,35,52,74,-89,63,94,-64,-18,-43,73,27,-35,-31,-46,39,19,73,14,-57,-1,-59,51,98,-27,-71;50,48,22,-1,-14,-82,38,-3,87,61,-42,-64,14,30,-75,32,-96,-39,-45,-70,60,6,-77,61,42,-28,-97,0,72,47,16,-55,91,34,-59,-18,-17,61,-27,13,35,-96,-34,20,-9,-17,-78,69,-40,-94,-85,-92,13,-93,-89,-4,-10,86,48,80,-63,-4,34,-38,-46,62,6,79,17,42,-5,-80,-35,77,-7,44,16,65,30,29,7,-91,93,14,86,-23,-95,37,18,-41,-98,14,-47,0,60,-66,69,-50,14,-53;74,-38,17,17,2,-43,-20,25,-56,60,49,30,-88,1,-50,92,10,16,-62,32,32,-33,-19,77,-81,25,-63,-5,63,35,-22,43,49,-31,37,55,-90,-4,-89,30,-92,-7,30,-6,9,50,-42,-25,-60,13,-73,27,-15,-18,-15,-72,-76,87,-82,-4,99,25,29,69,39,64,80,-6,14,-88,86,80,-89,46,-89,-98,54,-39,-64,92,-39,19,-89,-4,-21,5,32,-76,16,-77,36,58,40,-14,-75,-11,59,-36,71,79;71,-80,79,-68,59,42,8,-53,71,-67,-77,-10,46,0,6,64,22,70,62,67,43,-21,73,-92,10,-92,-90,-6,69,8,90,94,64,99,-57,-98,-11,97,-33,-93,-12,8,75,-30,-96,-64,10,9,10,-96,56,15,-4,96,-19,-35,91,-29,92,-97,-3,-21,-32,34,67,69,23,19,-79,-44,-69,64,63,-7,-62,63,-15,36,-88,-94,45,71,95,-13,10,-11,74,11,-3,-58,98,-53,15,-88,-94,-84,-48,62,40,-34;-30,85,48,-60,34,-13,-87,-96,-88,17,-28,98,-23,8,37,41,-92,-92,92,15,65,14,53,-38,-62,-5,0,-97,91,-97,-76,62,55,55,23,-60,73,-39,-55,54,85,58,16,-21,-72,9,50,16,85,-26,-48,-93,33,-96,-11,46,-65,26,1,-57,91,32,-58,-27,7,-100,55,-32,-8,-65,64,-19,-18,-96,-96,-70,36,-74,6,-35,13,64,58,79,-50,2,-20,86,-90,26,-90,-96,-52,66,-43,64,1,-44,-12,91;-49,45,19,-27,25,-58,-90,18,44,23,82,85,54,9,-17,-52,-3,2,-54,29,79,26,42,91,24,-49,18,6,-87,-66,78,93,39,-53,66,95,2,23,57,-83,-8,88,8,24,-15,73,-48,-20,62,-65,54,-62,-95,-19,15,89,99,49,62,-51,24,26,41,6,75,76,-46,-9,-86,-72,-87,14,-46,55,19,-19,-84,29,60,5,69,15,-64,13,-54,52,-86,-41,-65,51,59,-20,4,-81,22,-43,-74,-79,50,66;95,17,49,-96,-24,-14,29,-79,-14,21,-82,35,-97,-78,68,52,53,12,12,18,-1,-62,8,-31,-28,-8,-50,-44,83,2,50,-10,85,-31,44,-49,90,0,-99,-21,-99,9,33,17,-32,3,-49,-43,-1,78,93,32,46,23,-71,-68,-15,94,17,-24,-40,-28,-86,-9,37,-3,4,52,-74,-12,75,-70,9,-63,-91,51,21,76,-58,53,81,3,73,36,51,79,-72,59,-6,-97,43,95,-12,-87,68,27,-78,-9,-1,77;24,-60,-40,74,74,-45,29,-9,72,18,-85,-29,-63,86,-4,84,16,-33,78,-47,-89,-25,7,-15,-29,-96,74,-13,-4,-30,82,-99,32,-7,-23,-87,54,-45,5,3,-91,55,25,3,21,80,-81,-74,-97,-27,-94,99,4,-22,-90,-14,69,-69,-52,-71,-74,-58,-58,-91,-39,-81,-64,75,99,-84,-6,83,57,24,50,42,-73,-47,80,-33,50,87,-25,-95,-48,-22,-71,20,13,99,23,19,80,64,-26,-95,97,-7,-38,-23;-81,12,99,38,-60,-19,34,20,9,-79,-11,-73,79,18,12,-46,-76,-80,2,-87,-15,-83,-49,-12,87,-22,16,-91,-15,77,-87,42,30,-14,62,-89,53,51,56,85,4,-100,-81,37,72,-8,7,66,9,65,-10,5,10,49,58,-98,-93,-47,46,-72,91,91,-76,22,-23,49,65,-59,-83,36,28,-96,-65,98,8,4,-7,82,-54,-82,67,86,-7,56,28,68,14,-20,41,10,78,84,85,-9,29,-68,100,5,93,-38;97,54,43,29,-71,9,25,-43,-72,82,85,13,-37,2,86,-56,-21,-51,25,-43,15,-41,8,-84,27,-89,-13,-63,63,16,42,-92,-18,-23,9,55,-7,76,-75,65,-67,88,40,-15,-67,15,91,91,35,-24,-13,-46,-99,-86,-79,-23,51,-58,48,-71,-85,56,-31,-15,64,67,99,63,-43,-57,-18,-66,37,-100,-20,-66,-38,68,-24,64,54,27,94,-38,-73,-56,-35,-88,17,-31,-49,-71,-52,56,-77,-93,-38,-50,28,28;46,83,-75,79,-32,15,-8,62,-61,-50,-45,67,5,-53,-20,12,-43,-9,-62,29,-25,88,7,65,-99,-41,-32,80,-6,-74,23,2,-13,-86,41,9,23,86,-34,-84,8,24,94,49,37,-2,-59,-2,-56,-31,85,35,-88,21,-17,-52,-98,-99,-89,-55,-73,-73,16,-11,69,-50,-63,7,-79,-83,-15,27,-46,82,55,-13,33,0,32,-42,14,6,-26,-2,-53,90,-74,86,16,17,97,99,83,-35,40,4,17,90,42,-30;-26,12,-51,-71,-2,-49,-1,23,79,84,-18,78,-56,-4,-93,38,35,15,67,-38,-41,92,-41,93,3,-87,-98,58,54,-77,-33,26,-48,76,58,-11,12,10,23,-80,-17,98,57,-55,10,35,75,-66,-8,-58,-32,12,38,30,67,-88,20,-95,-9,-65,-34,62,85,59,-30,-9,80,33,-80,24,48,60,57,65,24,18,-14,-88,-19,24,62,78,-62,-92,-42,-34,78,-43,0,78,89,-68,47,-82,23,73,67,-27,48,-74;-52,-11,26,93,-65,-1,-83,59,-55,80,58,10,-25,-89,-63,-22,45,3,-87,-53,90,6,-5,-91,84,-30,22,29,-38,39,-75,27,99,-75,31,56,93,14,-45,-100,-42,-93,44,25,28,40,-21,-36,-29,-30,12,47,80,-95,-97,-80,-12,56,87,54,40,91,96,-88,-31,49,-89,-3,-85,-79,59,92,-6,54,92,0,42,90,35,59,33,63,-25,-32,-28,33,-40,-27,100,73,-93,65,95,-93,-17,-10,26,-5,-87,87;51,12,57,50,-43,-71,-20,-84,-77,92,-85,-18,76,-40,-19,23,88,-17,-10,-8,72,83,-68,1,80,12,20,13,-2,-48,-67,-1,87,68,12,-34,-12,-88,97,5,-37,41,-71,-35,-72,97,-31,80,99,89,35,3,2,-90,-28,73,-15,-97,54,81,45,-58,33,55,71,-43,-13,-30,-12,64,35,62,-67,13,93,-66,-92,-52,83,66,-100,49,87,11,-89,43,-50,0,-78,77,-79,44,-25,84,82,-67,28,-49,-21,-13;66,6,100,24,-10,1,46,53,82,48,-41,-49,-100,-56,-58,-44,-17,-23,-88,75,37,52,47,82,32,11,29,-95,48,48,10,92,-32,77,24,47,50,55,-23,-89,-69,-15,25,-29,89,-92,99,-21,22,87,-47,88,-84,-64,28,94,-58,-84,65,-86,73,76,39,-73,-52,94,-67,1,-37,1,-61,-38,84,-52,83,-94,-65,-18,64,-44,-42,97,-39,91,58,-65,-76,-36,-8,86,-35,25,-35,-5,-50,9,22,20,-90,91;-40,4,-65,58,85,70,-34,-40,69,-36,-44,41,6,-75,52,86,29,56,-28,-55,-42,-35,57,67,98,-3,7,-32,-99,-64,-22,72,21,22,-83,7,-18,12,7,79,-52,77,62,-86,-77,11,-7,28,-82,85,30,-90,1,-67,-85,40,2,41,12,-12,55,89,59,-65,91,-38,-44,37,79,-61,-39,75,32,0,-26,-74,35,16,42,61,65,20,-96,51,78,2,6,16,22,-81,75,69,38,-2,33,15,-66,40,97,-20;-91,-13,-93,64,10,33,97,27,63,-1,-83,-30,9,85,26,-9,91,-30,-58,63,-72,38,36,47,14,-63,-91,-32,5,27,8,89,78,-65,56,65,-43,-82,-85,92,44,20,-3,67,-22,-44,-85,81,-71,89,-49,-94,83,-22,85,-87,53,-49,1,97,31,62,41,-19,30,57,19,47,15,-21,17,-63,4,-80,-42,-55,30,-31,87,34,-47,-19,-29,97,-35,84,83,98,46,57,-89,-38,74,25,-34,-42,31,33,-45,81;10,-54,67,51,84,5,57,59,-31,88,-86,-38,70,41,-67,11,77,98,41,-16,-87,13,49,-17,70,56,-25,12,-60,11,73,46,-27,61,-93,-13,60,0,-37,59,67,-7,-85,87,-26,-49,-85,-29,-18,56,67,27,-17,-16,17,-8,-98,35,69,27,67,-36,15,-43,3,-52,-81,-32,97,23,-91,71,57,-35,53,90,46,92,35,70,-57,-92,94,-83,14,-14,-65,-81,-76,-74,-77,-93,70,16,84,-69,-63,89,23,79;-38,3,36,-44,-60,6,32,-12,81,24,41,-85,46,56,35,-61,23,-84,85,55,-76,59,-59,-83,89,47,30,1,-67,15,91,-76,96,18,45,-28,-76,-94,50,90,-36,-38,-23,27,-84,-31,82,12,-12,-62,49,-82,-16,100,43,-62,-96,12,0,-26,92,33,-19,-46,81,-47,-1,20,71,86,-27,13,-66,-90,-51,90,90,-16,33,80,-50,40,58,-27,22,-27,-14,-10,-77,84,67,79,0,-2,-28,62,60,40,-19,30;90,-30,-97,-56,-3,11,-6,-86,59,70,92,39,-50,-39,-78,-19,18,3,-3,42,58,-67,2,79,49,-1,-35,55,-22,-75,55,83,-91,-61,-12,-74,-54,-95,68,15,-66,-93,36,64,47,-11,42,-8,-50,-97,88,81,23,-63,-86,-91,78,74,-92,-88,99,-22,8,63,-23,38,63,-47,-70,-3,-96,-36,40,-79,14,-56,0,-40,-12,85,-36,-1,99,12,-71,-84,85,64,45,25,11,-54,37,-36,-28,56,77,-44,-92,-67;-20,28,-24,-76,-55,66,-13,34,18,6,34,-9,-61,-66,-6,34,-35,71,-24,85,4,83,-80,6,25,34,-32,-36,35,-69,-29,-7,2,34,-66,52,60,88,-38,37,58,58,83,-18,-51,37,70,-18,34,16,38,71,-7,-5,-15,-26,-93,-57,-26,-95,-19,-24,-36,67,2,70,49,-4,90,43,57,-93,-44,-43,80,-6,-28,91,41,85,0,-85,25,-70,12,-9,65,18,-26,-33,29,2,17,81,28,90,8,67,-23,-6;-45,88,79,32,-41,31,-77,-49,-7,91,-61,59,-56,13,40,60,-75,86,11,-20,56,-3,72,39,-60,-75,27,17,33,33,-63,-14,61,59,-11,-44,59,30,-77,-40,61,33,21,70,88,21,-80,6,-98,-14,-61,-41,27,80,33,-37,65,74,-64,44,-88,1,-36,81,-14,61,-56,-57,76,-58,-49,16,0,39,86,42,68,94,69,-68,-96,-66,93,-23,96,4,72,-63,-37,62,63,89,58,-68,-19,71,-19,58,-18,34;-72,-78,-81,-90,-25,75,-3,70,28,-25,-82,44,-76,-32,97,-13,-69,-9,17,-75,24,86,76,21,-36,35,-49,-91,-61,75,80,-14,84,38,-37,-73,-27,-55,98,-10,-3,-49,75,-100,21,-48,-93,27,37,71,79,43,16,41,26,-39,83,65,5,-46,64,10,75,-80,-59,68,-88,21,19,35,28,53,-96,46,-20,-94,70,91,94,61,-50,24,82,-84,66,63,19,47,5,67,-49,42,-65,-62,-94,-96,72,79,-71,92;37,-70,62,18,-34,-1,-73,-70,-14,-80,88,-67,-38,-13,90,-36,31,-74,18,8,7,-24,11,7,-71,-99,66,63,-58,72,-91,57,-12,-21,-29,81,4,35,-67,-61,-63,-48,-94,40,-92,96,-3,65,-29,78,50,15,86,-92,-12,70,13,12,-79,45,-18,-50,-54,78,-40,-44,-28,-27,95,-14,-46,43,87,17,-96,19,59,-55,-7,99,39,83,-81,36,-58,83,59,-99,31,-34,-70,90,-50,74,-30,58,25,10,-41,8;-29,5,28,2,14,-83,85,-47,-2,-80,28,79,60,66,59,96,-85,-37,-95,11,25,-17,41,-38,-13,-34,64,45,15,-63,18,74,-37,-19,60,50,56,59,-37,79,84,10,72,3,63,81,55,38,94,22,-84,6,37,-92,43,99,-16,-69,-32,8,-93,58,86,93,-66,-76,71,-69,54,-58,-87,-40,79,-73,-42,-51,61,-21,-68,-14,-72,12,-1,-98,26,-36,-11,-90,-16,-55,22,-91,45,-19,12,21,64,53,-50,-25;84,24,-28,-60,34,17,-73,-96,10,-95,77,57,17,-77,-48,-79,41,-74,-53,40,-67,-63,42,19,87,44,15,-29,84,-19,81,73,98,-72,12,98,-36,-43,30,6,92,-72,-98,-11,-38,80,3,-38,-88,-21,-19,-74,41,-10,-17,-66,27,-14,46,-56,-15,-48,-61,-51,59,17,1,71,1,-95,80,58,-75,18,88,-3,22,6,33,47,75,-97,27,16,68,-26,-91,-100,48,-100,-14,11,81,76,24,-95,60,-56,46,-4;-86,-4,-43,95,55,11,53,-27,-4,-78,62,-72,-89,97,97,-60,-19,-19,32,-57,7,-82,29,-91,-8,-29,-20,95,-10,7,-55,1,99,66,30,82,-52,-45,71,77,-63,74,69,21,-11,-20,94,-94,-87,72,-83,11,38,9,90,-27,57,-55,-53,59,42,21,11,-97,31,14,-54,-81,-3,90,-22,-55,-96,-45,-36,29,85,-67,-68,-88,-67,74,49,-25,-10,29,-64,-23,-28,11,-88,-79,-43,50,7,-6,-28,-48,-58,14;62,-18,36,75,51,84,-1,-10,-87,73,48,21,92,-90,-14,-5,-26,8,18,34,-49,46,-50,-13,87,-95,98,6,94,81,53,-78,90,8,2,-91,-71,-69,-20,74,87,95,-67,22,44,-75,45,-84,-88,43,-52,65,-99,-17,52,-44,29,-20,80,92,-66,74,83,-22,27,-49,-43,89,59,-42,-76,-45,-97,97,-52,-8,-70,-58,72,60,29,56,36,-49,-97,89,-67,-68,-51,-72,38,94,-3,-71,36,-8,52,-95,-89,-54;26,14,-15,-73,-79,51,-98,-76,38,2,72,-68,-52,-68,38,-27,9,25,91,-3,-48,-71,84,40,23,82,-96,35,84,-61,-38,76,60,-61,-7,79,32,-47,79,93,-60,49,9,-96,-88,97,21,44,68,74,-38,22,5,-53,29,37,1,34,-73,7,-28,-82,56,33,-38,-65,-88,2,79,97,17,-97,23,45,8,25,50,25,-65,10,64,-10,90,50,-12,2,0,-97,92,-19,-94,37,-23,-41,16,-60,-55,9,85,5;-68,61,60,-72,65,-81,72,-93,-61,64,-64,7,33,52,-81,-98,-66,63,-11,-32,-19,-51,25,-9,55,43,-51,-63,-57,49,-13,5,12,81,-86,33,36,67,-58,-73,15,99,-52,-42,46,16,50,-66,-85,-93,22,-81,50,71,-32,-86,25,22,95,-56,-93,21,49,24,-57,-42,-26,30,-10,89,-11,6,29,-32,50,77,68,-19,67,89,19,-47,-32,99,-51,59,94,6,-40,-73,25,-64,-65,71,-50,66,-22,35,-26,-95;43,57,54,-4,-45,-41,-96,-73,78,73,70,34,-61,-75,77,-41,-13,-67,-46,82,-4,-39,-32,-95,-76,76,69,35,42,46,-85,-45,-92,-94,11,-33,86,-68,-19,91,24,74,44,-3,-76,-31,-91,-11,5,-84,-79,-71,-78,-29,-46,60,-5,-85,83,-30,-74,-31,57,90,-80,-16,-38,16,14,-70,-66,27,-59,15,-100,39,7,75,33,-33,91,-5,-33,50,80,-93,69,63,20,44,-26,84,-90,-13,-21,14,-32,32,55,80;98,3,-67,-87,22,-89,-58,-87,-29,-3,-26,9,-82,23,58,47,6,37,49,-67,9,-12,-5,-46,-24,27,16,9,93,-81,76,-10,-61,-29,67,43,-24,43,17,68,-3,-14,-53,-42,96,69,-64,18,-75,82,-36,96,4,-65,98,-88,91,-54,-5,17,-95,-48,45,-81,95,62,-89,44,70,-33,-31,97,-33,-91,10,62,36,-8,10,-40,98,85,-88,53,8,-11,96,8,-49,-61,96,-63,-49,59,-78,-60,-97,-63,87,34;4,-80,12,5,69,67,-3,6,75,25,35,19,62,0,99,53,-80,13,-51,26,51,28,-4,-93,-64,-5,27,-34,-5,-90,-38,-40,16,39,-16,31,-90,-82,57,28,9,-90,-54,0,46,-71,-6,41,-63,60,28,96,-54,21,-45,-34,-89,100,25,92,19,43,-4,-59,-62,-87,-71,69,18,-24,-23,-50,80,-29,-25,-80,-14,-84,-54,-4,-61,-5,-37,-10,-48,65,64,-42,-87,65,49,-30,-52,40,-17,-55,13,31,64,22;-39,31,82,31,40,-49,-22,-31,96,82,-60,14,-70,81,-88,-40,-36,-68,15,79,-60,-53,45,-35,94,0,0,-65,-3,9,-70,66,-77,15,9,14,3,96,-76,72,71,-56,-40,34,19,10,100,-48,82,-18,-44,93,64,16,72,-61,-14,19,-5,-3,20,-40,-59,-9,77,-31,-50,-5,50,78,6,71,33,-4,22,-88,-96,-76,97,-60,-70,64,-62,-12,37,48,74,-63,89,29,42,85,-12,-63,20,-28,-71,-12,31,-74;-24,74,95,-22,64,9,-34,66,-16,30,-100,-59,32,69,-34,96,-25,63,-84,50,100,77,23,-55,-88,41,70,19,14,-51,27,-12,55,-31,-95,-75,-11,12,-73,28,-48,68,-36,-4,-68,42,59,41,96,-23,54,91,6,10,-15,96,54,35,23,-68,-42,41,2,-96,64,18,52,-76,57,72,-37,25,-5,-97,75,-77,-47,-86,-62,-47,-41,10,-17,-78,-37,-69,8,-55,-82,-65,92,-90,-30,-38,89,-98,-74,-77,31,-31;77,-28,-34,74,-86,60,92,83,43,54,60,-82,-43,9,-94,-64,42,-92,73,-7,-2,-52,0,-5,69,76,22,1,76,83,78,-86,0,68,91,6,-64,85,-43,-18,90,-29,53,36,-13,-89,-8,100,18,-3,-44,-73,98,-70,13,99,87,-19,-6,-9,-36,-31,-90,39,-53,12,22,-57,-45,38,68,38,-4,-19,-90,46,-52,-27,-57,-37,-63,-56,75,58,81,74,54,32,-34,30,82,21,-74,-36,17,98,-55,-73,-34,-2;7,-74,-52,90,-42,-9,-98,85,-2,-48,28,35,-41,24,11,23,90,-74,-91,-63,-90,54,-99,-14,1,-74,-54,14,-60,79,72,89,-94,57,0,90,74,-25,-76,-59,28,39,-85,57,38,-61,93,76,-83,-29,37,-69,36,95,3,-12,-40,-99,66,18,26,91,-53,-4,-16,-70,12,-21,-11,-90,55,-79,65,-63,55,87,-8,42,65,63,-34,-64,15,70,-12,-69,-96,-99,65,28,-42,82,12,-13,1,46,84,-31,-29,26;-28,-86,-69,-62,67,-92,14,-48,62,77,-24,-62,6,28,63,-46,86,72,-92,89,83,-33,-90,94,32,-38,31,79,-17,-28,-95,52,-83,-72,-90,78,12,62,85,-44,53,-23,-23,-18,-20,53,-12,-100,44,96,-43,-13,-17,56,58,-90,15,-11,51,82,-71,-74,-3,94,99,-17,-12,20,65,86,66,24,11,91,-63,40,72,48,-58,33,38,-5,-58,86,-12,45,9,-63,-88,-5,86,-49,70,-7,-89,-25,-20,-30,-14,-92;27,69,-69,24,76,-27,20,-14,46,-38,-16,-47,66,-26,63,40,82,16,38,66,17,-29,32,-36,-25,-38,-37,-78,2,2,65,-60,-65,-26,7,19,63,-47,66,87,11,10,92,38,73,87,23,12,21,67,2,-78,-52,80,-13,-6,-71,-75,63,-2,-39,-61,-97,-3,-46,-86,71,-47,-31,-66,-8,-47,-42,40,32,60,-10,-54,82,-65,-35,45,95,-43,-87,-32,0,5,78,-2,18,99,-24,10,-72,-36,47,-96,-49,1;72,35,-41,-63,68,-76,-63,64,41,94,-91,-53,87,100,-9,26,2,-40,89,99,18,51,16,-30,-79,74,-91,86,-16,-3,-41,-59,46,-25,-53,56,-17,24,67,44,100,17,22,-96,46,-59,-21,50,50,-7,70,88,-29,-21,-20,-21,-54,-26,-37,31,-7,-17,81,-53,55,79,-14,-7,66,-24,-48,-26,45,79,-56,49,75,10,-52,-87,10,25,-53,88,53,95,55,57,66,-12,94,23,21,-64,-89,-96,1,64,98,-42;79,-99,5,60,3,28,67,48,8,69,47,60,22,5,-5,68,-91,68,-26,89,90,-44,-30,-59,-76,-39,-16,97,86,16,-54,-38,96,-36,36,-72,-3,-46,-84,42,25,57,98,89,61,-69,56,0,-69,-45,84,-67,33,-75,-32,99,-60,-43,-43,-57,60,2,96,-57,-6,32,30,-10,47,28,31,-67,-6,22,-37,-29,30,-30,-55,-77,39,12,-74,32,-4,7,-69,-58,20,97,26,-86,-99,13,25,-83,56,-52,-79,-53;-70,13,-61,-9,58,-28,72,-40,-20,-40,8,-42,99,-2,44,9,14,-36,-20,37,87,-67,-96,24,93,-65,-16,-85,-26,-88,28,-71,-83,53,3,-89,65,-74,95,-83,-21,-10,-44,-79,-47,50,5,52,-64,-33,-12,-37,5,18,-9,-27,11,94,-57,-79,-68,93,5,24,-77,57,-11,-1,-82,-38,-68,90,100,-75,36,49,6,56,58,-12,-39,27,-74,44,-57,-33,45,74,18,30,-16,-19,36,-71,-65,95,11,57,-65,-31;-3,-86,59,21,54,93,51,86,-87,-68,-1,69,19,-58,-70,52,86,-46,77,42,-75,-61,94,-91,-59,-19,85,-34,3,78,19,24,-14,-37,-22,76,-15,33,-36,96,32,-60,-51,-9,69,16,7,2,56,-23,17,-76,-9,-77,-63,35,46,-75,31,-90,-4,87,38,-34,-33,85,16,-40,-77,95,46,-76,34,-29,60,92,81,49,-81,28,95,29,-10,-90,83,-33,-65,-88,-81,13,43,28,-78,14,-24,11,-69,-83,-33,-52;59,-12,-55,21,-52,-87,-41,77,7,74,-56,30,-9,-60,62,-29,44,-8,-34,37,80,99,19,27,95,72,66,37,-97,-71,1,-24,38,-45,-4,-76,-80,33,85,-47,-18,27,54,59,-22,-47,-67,-90,42,92,10,54,38,34,28,44,15,81,98,-89,-1,69,5,12,44,-57,-71,-30,-68,87,-24,48,-25,100,-53,22,-100,-95,-75,28,-4,65,30,-93,24,-32,21,-59,98,-40,68,23,12,99,56,76,-21,-46,-36,72;-8,97,88,-82,43,-81,-32,38,-33,-77,39,-40,-88,65,1,-86,-78,-50,32,-43,39,-91,-19,75,-5,75,-68,66,-7,-40,71,63,-6,8,-39,-28,-59,99,69,73,-92,59,-77,-81,-32,77,-1,-50,91,-54,-88,95,21,36,54,-57,-92,72,13,-9,96,-30,44,5,-14,20,-80,66,37,23,-5,45,-69,-52,49,-3,74,-24,-40,59,49,-5,45,-6,63,-41,85,-71,-93,24,87,-44,-68,57,51,82,-31,53,14,47;-87,-81,-12,-73,0,-36,-4,-97,-68,-84,-16,82,-16,-84,-18,-62,-44,-79,-96,-90,-60,-22,45,-2,-30,-91,65,-39,-67,-93,-37,44,-2,91,24,24,37,43,-59,-68,-74,45,-79,75,45,-44,80,68,-71,-36,91,22,62,99,-91,32,-65,-63,92,-97,-78,77,23,-98,4,-91,88,74,38,-2,-57,-66,-22,-14,0,-47,-86,46,71,69,-94,17,-3,-97,-96,-74,-15,25,46,18,34,-33,97,60,-22,93,-21,65,36,-7;90,9,57,-55,-93,-96,-91,89,75,24,-46,21,4,-81,-68,-43,-44,-65,3,92,8,-22,86,85,87,62,54,35,-25,-92,58,96,58,-95,49,40,-47,22,-48,2,-64,20,-35,76,-71,-10,-82,63,-24,-17,-96,-61,-74,-22,-45,70,68,54,-30,-79,92,-71,87,45,-29,63,92,60,73,-7,-36,67,97,52,41,37,-80,65,83,23,28,-48,54,-14,-60,-88,44,-8,50,-2,-59,67,47,-97,-35,-99,-33,35,76,-23;-42,-49,-77,50,83,-49,-65,92,-60,0,54,31,-27,95,46,-2,-64,-58,-46,68,10,10,-7,-7,89,25,89,84,-18,14,69,22,60,-53,45,-25,57,64,22,-42,4,71,-92,-18,-32,-69,64,73,5,-7,24,-31,66,49,71,-62,57,-63,-95,-13,-83,-77,30,73,-26,41,-86,2,61,-25,-93,89,-82,83,-63,-16,46,51,-41,-46,-22,-91,84,74,23,53,79,-94,-97,-84,82,12,-35,24,19,76,-3,73,12,-99;-31,75,30,-69,-53,15,98,-44,62,63,46,-63,-82,10,-87,63,0,79,-65,92,-29,44,-35,81,-49,59,-21,32,-5,18,57,-6,-77,37,67,67,10,75,-94,12,-97,-80,-57,88,23,18,69,31,-80,100,-16,22,63,-53,62,-87,53,-5,30,90,11,-86,10,21,-86,-41,58,-78,48,83,-52,-85,-40,45,39,-9,11,-29,-62,-6,-25,-90,-58,-37,49,29,-83,83,-12,41,98,-68,99,-84,46,22,-24,72,-81,34;-72,-96,-92,-66,-56,-85,-12,-20,64,-24,-56,47,8,-37,-24,-96,-4,-50,-23,39,-68,-43,-30,-19,-42,34,-64,65,-60,27,-47,-28,-22,34,73,-29,-72,-25,20,-67,-59,-89,-20,-39,23,-92,-35,-96,-70,-68,58,-2,73,23,-26,92,-63,-19,-51,96,26,10,91,0,93,74,-27,-10,82,99,81,-55,32,-75,16,46,-88,-47,-50,63,97,2,-20,-38,34,-22,93,-43,-11,11,-16,86,32,-54,-97,-9,18,49,-89,-66;8,8,-63,92,-68,-84,-28,-50,-40,-63,-48,-97,44,73,-80,-57,-75,-32,-96,-61,39,-93,37,17,-74,-2,26,-72,-2,85,47,87,9,-82,8,56,20,71,-46,69,54,-73,45,-79,5,-27,43,-73,-16,71,-67,-67,39,9,4,36,-20,-40,19,27,-60,-77,93,73,16,94,-56,12,82,39,-89,75,59,80,77,-41,9,44,-48,17,58,43,44,28,49,76,65,41,96,-85,-36,-17,-85,43,73,20,51,-61,-93,94;-19,60,-22,26,0,-99,-22,-47,-27,91,-33,-9,-94,-43,65,-85,91,39,90,-4,95,80,-57,98,10,-43,40,-74,-14,-87,89,-2,26,-96,-37,84,-47,25,81,40,95,-33,12,-90,56,94,33,-96,36,69,87,-33,41,-19,9,50,39,-83,-84,-94,-17,66,-3,-34,-24,-23,57,-12,-66,-70,-3,-64,15,25,23,23,38,-63,70,13,6,46,30,93,-96,54,-45,33,-13,-86,-53,52,-53,66,-82,-59,13,-98,40,13;6,-40,-12,-46,1,-89,-26,49,25,70,26,26,30,35,-64,-42,-52,-28,-64,-60,43,-13,19,-4,-9,-41,-34,-60,26,-45,-72,62,-43,-93,-80,87,-75,66,-19,-20,-56,30,7,-5,51,-29,72,-70,-62,49,-45,51,-18,31,-66,69,-1,-59,-11,-95,80,4,98,71,78,-78,-78,61,29,97,12,85,-28,-19,-40,31,-22,70,-27,-75,-100,94,65,-89,68,-72,-53,-74,56,45,98,-84,-60,70,30,-80,8,-84,-73,11;-86,44,27,-40,99,55,83,80,-80,-44,-98,-67,92,73,12,-32,-3,-97,37,-13,96,-77,-82,93,39,64,88,-5,-95,-30,10,-1,51,30,73,-88,41,88,-22,-51,-57,48,97,-50,66,-18,-58,79,-93,88,-28,42,39,-74,12,70,-98,15,-88,82,-20,46,-86,11,-14,-90,-94,-74,74,71,11,51,9,2,-23,55,63,3,87,-26,-36,-88,-59,68,28,-34,-22,-44,-17,31,-64,-24,-33,47,-50,88,-75,-70,-94,-39;-7,84,48,29,-89,-97,-46,74,-98,76,14,52,18,-79,3,9,-80,19,-96,42,53,11,-83,42,49,-22,-89,11,62,20,-66,43,82,68,37,-30,-78,-11,-76,-97,93,-45,-89,-14,-58,79,24,-31,87,43,-10,-27,0,99,60,61,-93,24,50,79,-79,44,-49,-71,42,28,39,3,-85,44,1,42,34,23,-31,-74,76,-15,-33,-87,95,-89,85,30,1,23,21,13,49,-21,26,-98,79,15,37,21,93,-80,-70,59;];%%%%%%%%%%%for F5_shift
o= [-5.55590000000000,7.94700000000000,-1.53800000000000,8.38970000000000,7.71820000000000,-8.31470000000000,-2.14230000000000,-2.43920000000000,-3.37870000000000,-7.30470000000000,3.05800000000000,6.76130000000000,2.34440000000000,5.65140000000000,1.04910000000000,-0.832400000000000,1.30390000000000,-0.0651000000000000,0.0424000000000000,-6.51760000000000,-8.69770000000000,2.70530000000000,-1.48420000000000,-8.81580000000000,5.64750000000000,-4.59990000000000,3.63370000000000,-6.40680000000000,4.88670000000000,8.22250000000000,6.68730000000000,-5.88620000000000,2.59250000000000,0.802700000000000,7.55250000000000,4.26210000000000,3.50910000000000,-2.60550000000000,-8.40630000000000,6.19470000000000,-6.50240000000000,-8.14400000000000,-4.84440000000000,3.15720000000000,3.96240000000000,-8.49690000000000,6.26420000000000,1.14480000000000,3.91320000000000,3.61400000000000,-8.47850000000000,0.295500000000000,3.55970000000000,-5.58540000000000,-8.91730000000000,4.06270000000000,8.38700000000000,-3.76800000000000,5.90010000000000,3.82120000000000,-6.47710000000000,6.88860000000000,-2.49510000000000,2.50070000000000,1.38660000000000,-7.34880000000000,-1.53490000000000,2.92230000000000,7.18130000000000,-4.79900000000000,8.30610000000000,-8.79110000000000,-6.30350000000000,-6.12220000000000,5.71160000000000,7.43690000000000,6.17380000000000,-7.11180000000000,3.70620000000000,6.12740000000000,1.36960000000000,-4.58940000000000,4.58440000000000,-1.21330000000000,4.18000000000000,0.333700000000000,7.33550000000000,8.16000000000000,1.44220000000000,7.99090000000000,-8.11830000000000,-6.82850000000000,-2.90790000000000,0.202800000000000,-6.23750000000000,0.129400000000000,0.147400000000000,2.69810000000000,0.423300000000000,6.19420000000000;];
 A=A(1:D,1:D);o=o(1:D);    
o(1:ceil(D/4))=-100;o(max(floor(0.75*D),1):D)=100;
    B=A*o';
for i=1:ps
z(i,1)=max(abs(A*(x(i,:)')-B));
end
end
%%%%%%%%%%%%%Fin F5
%%%%%%%%%%%%%Multimodal%%%%%%%%%%%%%%%%%%%%%%%%%%%
%%%%%%%%%%%%%%%%%%%%%%%%%%%%%%%%%%%%%%%%%%%%%%%%%%
% % 	6.Shifted Rosenbrock's Function
if func_no==6
 k=[81.0232000000000,-48.3950000000000,19.2316000000000,-2.52310000000000,70.4338000000000,47.1774000000000,-7.83580000000000,-86.6693000000000,57.8532000000000,-9.95330000000000,20.7778000000000,52.5486000000000,75.9263000000000,42.8773000000000,-58.2720000000000,-16.9728000000000,78.3845000000000,75.0427000000000,-16.1513000000000,70.8569000000000,-79.5795000000000,-26.4837000000000,56.3699000000000,-88.2249000000000,-64.9996000000000,-53.5022000000000,-54.2300000000000,18.6826000000000,-41.0061000000000,-54.2134000000000,-87.2506000000000,44.4214000000000,-9.88260000000000,77.7266000000000,-6.12100000000000,-14.6430000000000,62.3198000000000,4.52740000000000,-53.5234000000000,30.9847000000000,60.8613000000000,-86.4648000000000,32.6298000000000,-21.6934000000000,59.7232000000000,0.506300000000000,37.7048000000000,-12.7993000000000,-35.1688000000000,-55.8623000000000,-55.1823000000000,32.8001000000000,-35.5024000000000,7.50120000000000,-62.8428000000000,35.6217000000000,-21.8928000000000,64.8020000000000,63.6579000000000,16.8413000000000,-0.620500000000000,71.9584000000000,57.8932000000000,26.0838000000000,57.2353000000000,28.8409000000000,-28.4452000000000,-37.8493000000000,-28.5851000000000,6.13420000000000,40.8803000000000,-34.3277000000000,60.9292000000000,12.2530000000000,-23.3255000000000,36.4931000000000,8.38280000000000,-9.92150000000000,35.0221000000000,21.8358000000000,53.0677000000000,82.2318000000000,4.06620000000000,68.4255000000000,-58.8678000000000,86.3544000000000,-41.1394000000000,-44.5807000000000,67.6335000000000,42.7150000000000,-65.4266000000000,-87.8837000000000,70.9016000000000,-54.1551000000000,-36.2298000000000,29.0596000000000,-38.8064000000000,-5.53960000000000,-78.3393000000000,87.9002000000000];
o=k(1:Di);
x=x-repmat(o,ps,1)+1;
z=sum(100.*(x(:,1:D-1).^2-x(:,2:D)).^2+(x(:,1:D-1)-1).^2,2);%
end

% % % 	7.Shifted Rotated Griewank's Function
if func_no==7
k=[-276.268400000000,-11.9110000000000,-578.788400000000,-287.648600000000,-84.3858000000000,-228.675300000000,-458.151600000000,-202.214500000000,-105.864200000000,-96.4898000000000,-395.746800000000,-572.949800000000,-270.364100000000,-566.854300000000,-152.420400000000,-588.381900000000,-282.889200000000,-488.886500000000,-346.981700000000,-453.044700000000,-506.585700000000,-475.998700000000,-362.049200000000,-233.236700000000,-491.986400000000,-544.089800000000,-73.4456000000000,-526.901100000000,-502.256100000000,-537.235300000000,-263.148700000000,-205.926000000000,-465.823200000000,-9.75650000000000,-16.9140000000000,-452.939700000000,-430.610700000000,-162.313700000000,-69.0204000000000,-302.408200000000,-527.893200000000,-489.427400000000,-74.2562000000000,-6.82850000000000,-546.363100000000,-415.188000000000,-322.149900000000,-145.382200000000,-527.001900000000,-422.177900000000,-254.254200000000,-495.728900000000,-286.102300000000,-196.164400000000,-104.938300000000,-388.449000000000,-57.9322000000000,-53.9958000000000,-114.388200000000,-50.9434000000000,-508.096100000000,-77.0278000000000,-242.964200000000,-11.5865000000000,-506.949000000000,-222.166200000000,-303.832500000000,-359.404100000000,-156.071500000000,-252.971100000000,-345.706200000000,-133.065400000000,-30.1874000000000,-306.616200000000,-160.667300000000,-210.511300000000,-186.251800000000,-550.312700000000,-519.030500000000,-320.776000000000,-471.106700000000,-159.172400000000,-44.0751000000000,-84.1251000000000,-538.038900000000,-444.199300000000,-590.933800000000,-216.800700000000,-523.273100000000,-317.200000000000,-393.667100000000,-548.433900000000,-416.040300000000,-380.382600000000,-109.542000000000,-167.761000000000,-345.512700000000,-544.863100000000,-357.821800000000,-598.211700000000;];
o=k(1:Di);
x=x-repmat(o,ps,1);
% %%%%%%%%%%D=30
 M=[0.525195612590774,0.629624811714867,-0.0816060613268303,0.0357604993062876,-0.155380915109514,0.260089550301807,-0.381751746249713,0.219072093068907,0.504936664567882,0.0939528277463164,-0.567986898206693,0.00263111820561936,0.107125833832562,-0.564108036247924,-0.0208687736397752,-0.213762157995351,1.08575326331605,-0.0868087127048833,-0.391113853765602,-0.182502477397040,0.0633623440997015,0.0265929389731985,0.286340530196253,0.192378959484772,0.0489781431510764,0.609351148203329,-0.229050645188482,0.289209077558817,0.131578826553105,0.0362103612080473;0.0271972962684768,0.323677028916652,0.267356411258210,0.0449085806401402,-0.0880245095974015,0.491232588967548,-0.473762332205374,0.487227697146709,0.141977697487521,0.139102033650261,0.352688677648471,-0.465860586640484,-0.0566620765303126,-0.572099957732709,0.602672925278567,0.406430284343867,0.0532843274108990,0.0259181044591887,0.0582263897014344,-0.0148646241873026,-0.468956642270608,-0.0407945282697911,-0.113411811893426,-0.148139979156796,-0.728391542225660,-0.358658729592486,0.324720540853041,0.106704923268438,0.318235806362847,0.0114596106574319;-0.142839260638796,-0.406975078848131,-0.0629679196407834,0.285506719783456,0.316486611788778,0.311487663126304,-0.276549568606258,-1.22374487853719,0.254604513330695,-0.139995256901246,0.0538030615093752,0.378939105661990,-0.239994910028141,-0.546296774584689,0.0175063255496211,-0.0524391462952198,-0.252878801523761,0.321107687601772,-0.150551159750995,-0.0267541771482910,0.0961702569022476,0.280470642988422,0.284784798166346,-0.154352640546570,-0.750510548676150,0.888977965796740,0.188463452084328,0.0317734278667209,-0.315230368879218,0.391634897912328;-0.192303056532438,0.144128291885889,0.0761941717706594,-0.173525810300462,-0.372841068340597,-0.0530933678170767,-0.139770502785121,0.0564130505775067,-0.112633005396077,-1.37109708724657,0.791408084234153,0.142242981621077,0.286602343322830,-0.636418226903497,-0.171683099908138,0.521765472124468,-0.229367539095446,0.361418462280038,0.0627538701542238,-0.465085348302443,0.0130557759432312,-0.644645973925969,0.297290512193270,-0.213038219309094,0.141063497402883,-0.322843027595878,-0.0131723264551834,0.176394214271990,-0.0201935189692037,-0.236976421870720;0.0179411569206976,-0.00326133241534748,-0.0939416987330651,0.111385829198949,0.222672752286063,-0.224877644973257,-1.42202341874889,-0.157791764858672,-0.593525814525656,0.675008691368470,0.0904530118767939,0.290187223194902,-0.0316288730695782,-0.0333693273254136,0.386689511336948,0.404238925408877,0.516351910191089,0.187444176476144,-0.921149172306919,-0.0937791913117578,-0.121900069944534,0.278950276751922,-0.191914090614394,0.187442306622371,-0.118946359902350,-0.223617314319641,-0.476780098924123,-0.487778038697694,-0.644622829058278,-0.178340971783799;0.524180939267481,0.0301046937423240,-0.448732693577016,0.0405274787667416,-0.226912112894184,0.206355339995062,0.337573692557136,-0.313629506285191,-0.238178636836825,-0.269924066018231,0.0248834934320158,-0.182042253118599,-0.147872310627671,-0.144674887891283,0.737985699527795,-0.322802190494148,-0.0713167425099248,0.576028502106095,-0.446145084277144,0.291448174831127,0.273725042299433,-0.391263791108664,-0.109367644933275,0.236270538798572,-0.00476886915074444,-0.149083048851264,-0.139426340745384,-0.407429451708881,-0.0401630592643440,0.277099206312118;-0.179631554349843,-0.308825964397787,0.166790469906879,0.676797215229488,-0.0185047020226763,0.356890105346749,-0.301103213619431,-0.112035407637891,0.467628988075556,0.358327861574936,0.247460669312083,0.261613814043017,0.419609850135280,-0.805428958096784,0.340098493985431,-0.353883005224948,0.0985016832575102,-0.128564606390988,-0.238443988061706,0.0667441331548306,0.00243708935114874,-0.0146242729303262,-0.480643008771414,0.328158726177815,0.674014238472540,-0.222899886266319,0.788199459862219,-0.359256751369865,0.305096865400237,0.251657143677651;0.0901701378426545,-0.807310999926217,-0.436542339691848,0.598426932131645,-0.358646011000281,-0.247100404842697,0.275691660913369,0.257601552782582,0.0426804940236970,-0.262976945873566,0.114717958447330,-0.103927501852805,0.206774239414585,-0.0721085416197404,0.132044115878351,-0.459171329573720,0.146699876621149,0.0376414114055443,-0.375130093096098,0.477129952247958,-0.0927593043794228,0.0629259106354151,0.377451873786769,-1.05243955334107,-0.0485046025123762,0.797102773826044,-0.771085394444791,0.116655609808629,0.0766552122078341,0.0341517258363722;0.0848166610871776,0.462355752195997,-0.255420450014891,0.296849207040079,0.606235396805609,-0.0628810330433376,-0.349824173108734,1.31075472034519,0.440408167895147,-0.225531998237897,-0.0120231840351919,-0.102774968867556,0.707351229754334,0.517995489698905,-0.476717629878774,-0.595388590889323,0.264704560095965,0.150847430081895,0.225985751263427,0.0186619390580307,-0.0130514383503405,-0.00364924285578231,0.148443390397079,-0.159481371696110,-0.0295846258282044,-0.0174020244425001,0.735985027271135,0.0509604420778677,-0.339657219970699,0.0802481421577958;-0.0870312312823872,-0.101823276658392,0.0546665468253093,-0.330652070816401,-0.0549189404050788,-0.204793080336623,0.0555331351179250,-0.0245472588194823,0.128364663982244,0.0158637396272829,0.138525617093582,0.221257208826326,-0.532044649083199,-0.270631640825433,-0.0832904699207881,-0.356926025588531,0.0924465481535713,0.0304245192009448,0.122468425909670,0.324395455539025,0.0824425275067621,-0.717047343645466,-0.616349636052486,-0.607403830023671,0.156835766424076,0.00414779956172069,-0.0364271579732247,0.939739007214441,-0.102064381939921,0.124218450760273;-0.199633778420238,0.0975947094259737,-0.725377487931374,0.223748482122825,0.0574674777294065,0.383978034362423,0.692701958337913,-0.450838919716885,-0.298164614099048,0.205981815718318,-0.651936875286685,-0.0215909662301006,0.287114510440275,-0.221782496264813,0.375796076604779,0.132921988609363,0.430537579461682,-0.736688095658934,0.550816782136280,-0.182245563972870,0.565190539454401,-0.00821989169000048,-0.204557819354718,-0.738976119161996,-0.227866478441058,-0.699241385178955,-0.541964406889300,-0.503219510187323,-0.0355383425975102,-0.105514741117239;-0.208939265570036,0.316361368123908,-0.0994660972734555,-0.242184140028610,0.353629612808920,0.000130581678007518,-0.212407299028172,0.206676322296578,-0.0173379091942979,0.0190896423353278,-0.0369055318410850,-0.427435898906996,-0.566514048164803,0.470163643264433,0.0326524031568794,0.519667568485838,0.761968435557673,1.06194841460874,0.358270009970093,-0.151720224946146,0.940549383611224,-0.122009328557589,0.806831946594769,-0.349841636448325,0.156746112724622,0.227578294050846,-0.264602511653949,0.309375024508641,0.401132883553528,0.485694996927338;0.0488290815465426,0.0761731534906894,-0.147610818450685,0.443890154407187,0.422445178701842,0.0725102736139313,0.0146842254713234,0.768636319340005,0.0333905379519818,-1.05107388834243,-0.363633126713371,0.665859430059861,-0.842365731550690,-0.0976424883807325,0.0485473730331069,0.358351467010689,-0.595957303119316,0.256257486103642,-0.329483830631230,-0.0189672407903697,-0.342569611597655,0.394006720420393,0.143415085398655,-0.748102378730990,0.565275326033657,-0.152271991073247,0.122927353771352,-0.361081373057710,-0.474322618263007,-0.00973747414045405;-0.0533577550924778,0.00882714867143868,0.210304278261908,-0.477724970853919,-0.535296126650024,0.0672757368642137,0.201776623347848,1.07524766885032,0.338452214912131,-0.399277663328836,-0.595797015483361,-0.145359885876917,0.413698252331987,0.0825794038278309,0.427319443324573,0.301846170772254,-0.101665399870828,0.658457418189855,-0.182991405133370,0.0536315876040513,0.552487883798022,-0.0849585919684845,0.295778582553527,-0.0283007826119776,-0.154821869624578,0.660944076270409,0.0871334697774253,0.141964052622713,-0.510483536562813,-1.05560649923549;0.0554743570687747,-0.217559387929305,0.491313018636015,-0.208581297984076,0.190307946980421,-0.272658142285706,-0.0899259059016074,0.00825451442148793,0.228174875870743,-0.532102059876201,0.0725693382968846,0.249124443517994,-0.113028636206693,0.266823461390860,-0.169390066748415,0.0527289874272514,-0.109994185232456,0.181761699242308,-0.353382064573987,0.0878293047316832,0.302775871476720,0.514048229634778,-0.315113950341244,-0.170033067153570,-0.339843804752883,-0.0418572205753124,-0.0840286337896464,-1.14905234756372,0.365243394014851,-0.517260580735566;0.190893151565053,-0.351574839350533,0.234339871082240,-0.0550361590312921,0.112283861729193,0.179283839358568,-0.311061461469249,-0.774511881194335,0.183937867386354,0.109427168854463,-0.251555935654605,-0.237924343119141,0.0381731578479618,0.234113816604140,0.137735529259473,0.0825891460144934,-0.152372970292504,0.426404688975479,0.482272458644990,0.114041669414287,-0.545264847486073,0.292916802815677,0.446378352624994,0.301855390524192,0.0272997395717267,-0.600554317071551,-0.908472033293079,0.416841347409647,-0.288961689378957,0.184727803892618;-0.443659317804456,0.201619977064026,0.810352086315364,0.139996756376041,-0.0907673329991854,-0.0241450928366821,-0.426290109041237,-0.181242383976360,-0.00109278291165241,-0.576692962236558,-0.396212037631130,-0.0225535390885160,-0.0953248955763698,0.226899504576596,0.0358082879417938,-0.505791620344783,0.000290192930033561,0.146938019844430,0.112527734421832,0.440056769759814,-0.869283885895003,-0.0431093980382245,-0.0957991161119530,-1.08368556748801,-0.0908583760578737,-0.246962636977991,0.0704450402694970,-0.439335017449703,0.0275175189727110,-0.460999552821928;0.0390166971289945,0.568181858273280,0.186181755970173,0.479436060417756,0.0330872833441619,0.117378228963603,0.0470032896703700,0.281981744161187,-0.608350438558936,0.445768477683493,-0.0509847885983425,0.214323510063316,-0.107843782694016,-0.00580474361971949,-0.794963490190545,0.0429012079874640,0.0441355171207864,0.715725157181483,0.141611141807936,0.335738630686894,0.0893792908417187,-0.355818943900849,-0.125667005032832,-0.185133409458864,-0.196520482680553,-0.238803667156972,-0.210865506099579,0.567269403650762,-0.0267175665519682,-0.312418408076204;0.267815413809796,-0.341122560524794,0.232521242726542,0.158444939772234,-0.644334496426844,0.0349481044289688,0.316858431557716,0.636151375668132,-0.431181557828094,0.505814455237018,-0.0238053322189418,0.572278865858461,-0.336775259699880,-0.0119586024056317,0.697994617253498,0.0942429260416694,0.374155620476260,0.0812971020594356,0.368095247684720,-0.378228148897655,-0.141809936184702,-0.0346736375248300,0.297627601649126,-0.0533176720227767,-0.233991804230870,-0.178308471074353,-0.0374311313858411,-0.165562114241107,0.216723225839827,0.381737790915694;-0.580114736988434,0.258708829319715,0.0827337383602061,0.251643267021275,-0.108791873250321,-0.450765922923288,0.345398592864402,0.0430126842113137,-0.234082000937189,-0.0802515173766273,-0.655828668432679,0.00767031037612200,0.838600639228519,-0.253761003789440,0.155274577379034,0.221583677380354,0.229869231994624,-0.0971439233291129,0.0490064578360161,0.186966420190981,-0.607264693178792,-0.285673583697468,-0.508881241018516,0.171808716343704,-0.461192187914414,0.176577090396806,-0.588223233062394,-0.232865506678809,-0.339457852795825,0.572787439847560;-0.225407934027111,-0.0675535997771492,0.338768325771606,0.679150918437769,0.277534664011992,-0.169674793539424,0.254462016530044,-0.250886581049730,-0.0179413771043924,-1.23932015893857,-0.461776077352716,-0.284054022103848,-0.254231699258471,-0.0909979339766248,0.774630813049693,-0.0132040704668574,0.241022271060936,-0.749548446817971,0.178332364953441,-0.0202875033773351,0.492079479233348,0.0222479302382524,0.00762168509773631,0.544264197262409,-0.175630663417798,-0.584042195481135,-0.0579141977906202,0.189694366318335,0.0690093813880352,-0.160867207177758;0.244546165506402,-0.360387197781470,-0.334751932747626,-0.0485460566673709,0.219628291612321,-0.0830207618981560,-0.466594964651895,0.389646346474533,-0.482569836868464,-0.401796542232324,-0.495771311687727,-0.0280173835980231,-0.225244474407348,-0.112989896219753,-0.282858780278892,-0.394156528295197,-0.478689237159205,0.182277947406127,0.224188364687760,-0.369586641044146,0.0769234223968675,0.503629925428362,-0.908694226514888,-0.166886497356379,-0.0636358736862869,0.365179951842247,-0.758759948312807,0.301452099242222,0.505558772464019,-0.193993262053171;-0.779357585326766,0.158609563653912,-0.505538381857262,0.241352723556176,-0.109417979905571,0.617687649159074,-0.159085593507509,0.0279864670338187,-0.172372733931704,-0.0965765948863104,0.571837905427977,0.171455899668776,-0.333323407149463,0.0666291891524263,0.0573067950389529,0.214524624101122,-0.280107409653574,-0.241913230776014,0.375443105764906,-0.111628788662975,-0.295644479377843,0.114991695419061,0.0341100125696934,0.212887277495363,-0.260420633782825,0.317442989087494,-0.602040228601995,0.138097269979341,-0.207089078981211,-0.223194031155999;0.0135448957225885,0.389904675891435,-0.0992283760356518,-0.0846069365016727,-0.725330315737529,0.250990851491526,-0.232116224487255,-0.288528927843198,-0.437310659794801,-0.501694458801650,0.154006048624563,0.133512236906318,0.410117381718576,-0.0476819779491811,-0.370767227613422,0.100518231353745,0.207850018281615,-0.232098601780993,0.0218236495516553,1.10322654314537,0.389073238741428,0.230006206523577,-0.395680748708714,-0.0353272553478939,-0.130160409820505,0.0226519073942192,0.159657517622207,0.507749283797049,0.160532972070077,0.232461105381343;0.333263466618716,0.108508321582395,0.0331097298401356,0.476611020143904,0.173677587633446,-1.15941735634251,-0.0861778125617061,-0.357209618587683,0.539876535822790,0.239503305203462,-0.142272897113603,0.0954141867167399,0.221924948095283,-0.0172951077622026,0.759400724916833,0.220183236081651,0.297818769743983,0.0768718149161547,0.612779035487297,0.279890387898862,-0.166254882693051,0.411181649825252,0.216093486961139,0.233176769414288,0.402440454071684,0.370613482864634,-0.140512059402184,0.207200906693243,0.158975323166600,-0.214841133182487;0.0803498915001918,0.365071761560098,-0.230168862750560,0.316234978841228,-1.18751600761524,-0.913120676550128,0.351899282011248,-0.0488994319501846,0.222771744295090,0.0606395629232835,-0.243946504288347,-0.128277718860816,0.101683347282278,0.0461225992113914,-0.549567298770360,-0.0575418446535630,0.245220859842809,0.454157252700513,-0.351680666628240,-0.000107969842741268,0.651375904544969,0.589916441439836,-0.0667224657735856,-0.182249490829264,0.128976054963417,-0.383853113053913,-0.134994240496744,-0.0793610599064587,-0.884879925084937,0.523326756262146;-0.357248171461915,0.406952860829050,-0.320454111534179,-0.276695610752264,-0.242042709754946,-0.764946520098168,-0.0500340529531820,0.247087183993961,-0.0286405938392525,0.198459249328151,0.0835457079919862,0.134450553773778,0.0729484731480335,-0.393184073625615,0.228151671090012,-0.362349674135781,-0.562722394118617,-0.177677385446181,-0.340605393192798,0.379464528661711,0.462810140292191,0.0963971111953380,0.529471708837222,0.259493374107637,-0.0390837753779026,-0.249198087232302,-0.435441623185204,0.217206893706393,0.291568162480018,0.278415197982219;0.238001470450982,-0.238009786663814,0.483621542500071,0.00708146514522322,0.231539688896216,-0.207985438707932,-1.25552256078191,0.338567368180303,0.0229757447464180,0.238849784651587,0.162289580692953,-0.787032358690436,-0.270535053337660,-0.259080300425170,-0.461518959291770,0.156299167209088,0.0596496990767885,-0.00241571672446754,0.267523834941048,0.342376350285379,0.328586833387454,-0.575494779428254,0.585258997677564,0.0821396878803749,0.249009470866771,0.243000444942685,0.262897970698909,-0.396454774470685,-0.412919796776619,0.284393738194689;-0.108458073558569,-0.0795765853171458,0.449690872732297,-0.689282697609349,0.258447474086318,0.367144603517865,0.251187427654493,0.142161289876469,-0.147891334805266,-0.229761515900783,0.314762176441326,-0.216878031310521,-0.0647201587540832,-0.162625404034749,0.304683412081990,-0.697949538520905,0.0772272047242253,0.465920568139588,-0.141067475385309,-0.107447873729954,-0.0513803103569710,0.549370846197312,0.0246723447046773,-0.231645021677311,0.0844902445673571,-0.124264872990831,0.214655808264899,-0.356526331113247,0.000300786526311591,-0.434979174571277;0.0259811115027370,0.313999028997461,0.964704874067968,-0.287794392710268,-0.315520825894539,-0.112633309067434,-0.140410011396201,-0.228974794102245,-0.519678660750680,0.161358236505736,0.251855301885965,-0.173350884977432,0.144018277213140,0.0256002891310194,0.556082475998870,0.00799150185866976,-0.461028006422954,-0.249021583980417,-0.0570092679173719,-0.0352339102064986,0.0972657105261254,-0.261611014556252,-0.149084223554153,-0.239052810385403,-0.293055868016242,0.468588637631955,-0.233089706397489,0.102695959076757,0.0449262245142815,0.541142048600649;];
% %%%%%%%%%%D=100
[truncated: 893,755 more chars]
