# Supplementary material for: A new metaphor-less simple algorithm based on Rao algorithms: a Fully Informed Search Algorithm (FISA)
Source: PeerJ Comput Sci. 2023 Aug 4;9:e1431. doi: 10.7717/peerj-cs.1431 (PMC10495973; doi:10.7717/peerj-cs.1431)
Supplement: Supplemental Information 1 [file peerj-cs-09-1431-s001.zip › FISA - MATLAB Code/F8F2.m]

function f=F8F2(x)
f2=100.*(x(:,1).^2-x(:,2)).^2+(1-x(:,1)).^2;
f=1+f2.^2./4000-cos(f2);
