# Supplementary material for: A new metaphor-less simple algorithm based on Rao algorithms: a Fully Informed Search Algorithm (FISA)
Source: PeerJ Comput Sci. 2023 Aug 4;9:e1431. doi: 10.7717/peerj-cs.1431 (PMC10495973; doi:10.7717/peerj-cs.1431)
Supplement: Supplemental Information 1 [file peerj-cs-09-1431-s001.zip › FISA - MATLAB Code/fEF8F2.m]

%------------------------------
function f = fEF8F2(x)
[ps, D] = size(x);
f = 0;
for i = 1 : (D - 1)
    f = f + F8F2(x(:, [i, i + 1]));
end
f = f + F8F2(x(:, [D, 1]));

%--------------------------------
