# Supplementary material for: A new metaphor-less simple algorithm based on Rao algorithms: a Fully Informed Search Algorithm (FISA)
Source: PeerJ Comput Sci. 2023 Aug 4;9:e1431. doi: 10.7717/peerj-cs.1431 (PMC10495973; doi:10.7717/peerj-cs.1431)
Supplement: Supplemental Information 1 [file peerj-cs-09-1431-s001.zip › FISA - MATLAB Code/rot_matrix.m]

 
function M=rot_matrix(D,c)
A=normrnd(0,1,D,D);
P=cGram_Schmidt(A);
A=normrnd(0,1,D,D);
Q=cGram_Schmidt(A);
u=rand(1,D);
D=c.^((u-min(u))./(max(u)-min(u)));
D=diag(D);
M=P*D*Q;
