# Supplementary material for: A new metaphor-less simple algorithm based on Rao algorithms: a Fully Informed Search Algorithm (FISA)
Source: PeerJ Comput Sci. 2023 Aug 4;9:e1431. doi: 10.7717/peerj-cs.1431 (PMC10495973; doi:10.7717/peerj-cs.1431)
Supplement: Supplemental Information 1 [file peerj-cs-09-1431-s001.zip › FISA - MATLAB Code/ScafferF6.m]

function f = ScafferF6(x)
f = 0.5 + (sin(sqrt(x(:, 1) .^ 2 + x(:, 2) .^ 2)).^2 - 0.5) ./ (1 + 0.001 * (x(:, 1) .^ 2 + x(:, 2) .^ 2)) .^ 2;
%---------------------------------------------------
